# Supplementary material for: An O2-sensing diguanylate cyclase broadly affects the aerobic transcriptome in the phytopathogen Pectobacterium carotovorum
Source: Front Microbiol. 2023 Jul 7;14:1134742. doi: 10.3389/fmicb.2023.1134742 (PMC10360401; doi:10.3389/fmicb.2023.1134742)
Supplement: Supplementary file 2 [file Data_Sheet_2.xlsx]

## Sheet: Aerobic WT v Anaerobic WT 
Locustag	Gene	Description	FeatureType	logFC	PValue	FDR	pcc-WT-aerobic-1	pcc-WT-aerobic-2	pcc-WT-aerobic-3	FF-Pcc-Anaerobic-WT-1	FF-Pcc-Anaerobic-WT-2	FF-Pcc-Anaerobic-WT-3
HER17_00005	dnaA	chromosomal replication initiator protein DnaA	CDS	0.512274	0.0138209	0.0329818	281.859	215.383	192.766	380.473	330.37	273.314
HER17_00010	dnaN	DNA polymerase III subunit beta	CDS	0.981033	5.05241e-06	9.72702e-05	141.561	126.046	127.921	293.117	241.002	246.604
HER17_00015	recF	DNA replication/repair protein RecF	CDS	0.287079	0.0655625	0.116562	88.4109	110.959	101.033	138.546	118.867	109.114
HER17_00020	gyrB	DNA topoisomerase (ATP-hydrolyzing) subunit B	CDS	-0.00715692	0.96494	0.978911	621.793	473.51	710.175	651.19	598.537	546.802
HER17_00025		MFS transporter	CDS	0.714294	0.000611995	0.00293236	75.1991	99.7594	81.5779	168.371	134.02	118.486
HER17_00030		GFA family protein	CDS	0.168938	0.472314	0.572846	15.6835	20.5109	35.0954	28.5639	27.5892	23.9613
HER17_00035		methyl-accepting chemotaxis protein	CDS	0.789975	0.00367735	0.0115907	36.7727	43.558	39.8053	87.478	72.7718	47.4463
HER17_00040		LacI family DNA-binding transcriptional regulator	CDS	-0.630192	0.00752612	0.0204492	115.67	162.181	109.34	77.9859	66.4899	105.694
HER17_00045		PTS sugar transporter subunit IIB	CDS	-3.62406	3.34314e-05	0.000367316	122.676	165.605	179.909	5.04378	6.51529	26.4721
HER17_00050		PTS sugar transporter subunit IIC	CDS	-3.05117	8.44023e-05	0.000710109	532.955	844.799	846.841	46.1296	38.6461	183.66
HER17_00055		PTS lactose/cellobiose transporter subunit IIA	CDS	-1.88548	0.00128199	0.00513518	107.74	117.049	114.766	16.3573	14.792	60.8015
HER17_00060		6-phospho-beta-glucosidase	CDS	-1.1992	0.00951372	0.0246584	723.504	898.631	818.164	219.79	182.492	660.548
HER17_00065	yidA	sugar-phosphatase	CDS	-0.741561	0.00797429	0.021328	61.187	72.825	54.2926	33.1698	26.7403	52.7278
HER17_00070		Hcp family type VI secretion system effector	CDS	-1.61896	0.00235884	0.00826369	13.5141	17.0307	11.3076	1.80385	7.19441	4.67537
HER17_00075		calcium-binding protein	CDS	-1.11055	0.0196755	0.0437302	13.9231	11.4587	8.90303	2.41681	7.42786	6.08231
HER17_00080		DUF1311 domain-containing protein	CDS	-1.21956	0.00773858	0.0208937	22.2983	11.144	7.47218	3.71278	7.61886	6.27712
HER17_00085		LysR family transcriptional regulator	CDS	-0.160017	0.365582	0.467394	41.3959	56.1644	69.0382	49.8073	45.5009	53.7884
HER17_00090		ABC transporter substrate-binding protein	CDS	-1.39447	0.000118722	0.000911743	1905.32	2450.63	2409.42	596.287	706.559	1270.62
HER17_00095		dihydrodipicolinate synthase family protein	CDS	-1.19391	4.2865e-05	0.000437515	162.721	166.735	233.247	77.7583	66.1292	102.079
HER17_00100		nucleoside hydrolase	CDS	-0.67302	9.7514e-05	0.000784887	97.0529	87.3011	97.3371	59.7197	53.141	63.8101
HER17_00105		nucleoside hydrolase	CDS	-0.50186	0.0138522	0.0330196	80.9781	53.3877	83.8037	56.2521	42.8269	54.9789
HER17_00110		ABC transporter permease	CDS	-0.257277	0.229374	0.318973	20.8047	16.0496	27.7822	16.7776	14.9194	22.3812
HER17_00115		ABC transporter permease	CDS	-0.358324	0.0922175	0.15378	22.5295	18.9189	28.6566	18.0735	14.9194	21.6885
HER17_00120		ABC transporter ATP-binding protein	CDS	-0.400212	0.0150697	0.0350996	87.6285	79.5817	108.545	72.4168	62.5426	73.9834
HER17_00125		DUF1471 domain-containing protein	CDS	-0.600175	0.00528989	0.0155175	5.88576	4.88708	5.16693	3.16987	3.60782	3.74462
HER17_00130	ssuB	aliphatic sulfonates ABC transporter ATP-binding protein	CDS	-0.587755	0.00278431	0.00936282	5.67238	6.10885	4.98808	3.81786	3.20459	4.13424
HER17_00135	ssuC	aliphatic sulfonate ABC transporter permease SsuC	CDS	-0.0264959	0.907283	0.939625	1.72483	1.79563	2.32512	2.34676	1.37946	1.99136
HER17_00140	ssuD	FMNH2-dependent alkanesulfonate monooxygenase	CDS	-0.328453	0.13095	0.203668	4.42766	3.94299	7.01511	4.1331	3.73515	4.37234
HER17_00145		sulfonate ABC transporter substrate-binding protein	CDS	0.253643	0.217524	0.306224	2.36497	1.66605	1.84817	2.46935	2.35569	2.18617
HER17_00150		PTS sugar transporter subunit IIB	CDS	-1.16744	0.0593932	0.107471	13.1941	14.328	19.8728	2.87215	2.41936	15.866
HER17_00155		PTS sugar transporter subunit IIC	CDS	-0.943919	0.0247363	0.0522605	65.3658	77.1567	83.0485	26.6024	21.0527	69.6327
HER17_00160		glycoside hydrolase family 1 protein	CDS	-0.56965	0.111114	0.178	75.5903	84.0245	99.3443	42.1716	32.725	99.6114
HER17_00165		DUF1471 domain-containing protein	CDS	0.555766	0.0316898	0.0636775	5.74351	4.88708	5.36566	7.68826	8.23431	7.59748
HER17_00170		DUF3748 domain-containing protein	CDS	0.326499	0.066476	0.117696	42.9607	30.9145	30.5445	42.5043	41.9992	46.4507
HER17_00175		YceK/YidQ family lipoprotein	CDS	-0.868153	0.00137747	0.00543611	81.1382	74.6206	84.7179	37.408	32.6614	61.6889
HER17_00180	ibpA	heat shock chaperone IbpA	CDS	-1.15055	0.013709	0.0328195	37.3061	44.5021	57.3331	15.8319	21.8591	25.0002
HER17_00185	ibpB	heat shock chaperone IbpB	CDS	-1.30026	0.00150846	0.00578741	40.0979	65.3277	75.8546	22.0315	20.6919	30.8877
HER17_00190		putative transporter	CDS	-2.77879	4.59604e-05	0.000462122	255.471	327.49	456.439	30.4378	25.2335	95.8234
HER17_00195		anion permease	CDS	-1.88491	8.96584e-06	0.00014682	33.2163	45.0204	39.4476	9.66724	7.89475	14.3075
HER17_00200	dcuS	two-component system sensor histidine kinase DcuS	CDS	-0.168599	0.249525	0.342256	148.638	136.672	114.825	112.329	116.129	127.555
HER17_00205	dcuR	two-component system response regulator DcuR	CDS	0.161151	0.263379	0.357814	102.601	87.5417	121.483	115.271	112.309	120.867
HER17_00210		hypothetical protein	CDS	0.325246	0.110588	0.177223	9.97557	9.8297	7.67091	9.4746	13.1367	11.8399
HER17_00215		2-hydroxycarboxylate transporter family protein	CDS	-0.620032	0.0190943	0.0427049	9.76219	9.9778	13.0763	5.8669	5.47539	10.0217
HER17_00220		ABC transporter substrate-binding protein	CDS	0.314728	0.0778702	0.134309	738.601	667.642	548.331	897.355	741.767	791.934
HER17_00225	dppB	dipeptide ABC transporter permease DppB	CDS	1.33885	2.63355e-05	0.000302575	31.0647	32.6361	20.7075	89.3344	67.9755	56.2127
HER17_00230	dppC	dipeptide ABC transporter permease DppC	CDS	1.27249	1.47725e-06	4.35431e-05	38.9954	35.7461	34.0024	106.41	79.8601	76.4293
HER17_00235	dppD	dipeptide ABC transporter ATP-binding protein	CDS	1.15924	1.71916e-06	4.88788e-05	51.1937	61.2366	61.7846	145.149	127.802	116.127
HER17_00240		ABC transporter ATP-binding protein	CDS	0.951647	1.95707e-05	0.000246172	64.4233	64.2726	71.7409	142.084	131.409	114.157
HER17_00245		hypothetical protein	CDS	-2.53627	0.000136177	0.00100003	53.4875	51.7031	54.1932	3.78283	14.3252	9.41568
HER17_00250		RHS repeat protein	CDS	-0.127135	0.534728	0.631683	4.51657	3.10996	3.91495	3.95797	3.28948	3.31172
HER17_00255		type I toxin-antitoxin system SymE family toxin	CDS	-0.936849	0.000933242	0.00408258	1.95599	1.96224	2.12639	1.15587	1.14601	0.844164
HER17_00260		hypothetical protein	CDS	-1.5253	0.000583929	0.00285224	4.23206	3.79489	4.80922	0.805604	2.29202	1.38529
HER17_00265		hypothetical protein	CDS	-0.933776	0.0023482	0.00824666	7.64616	5.57202	5.96185	2.50438	4.32938	3.22514
HER17_00270		hypothetical protein	CDS	-0.539139	0.28513	0.382021	8.16183	5.20178	4.43164	1.50613	6.74874	4.04766
HER17_00275		hypothetical protein	CDS	-0.101468	0.813489	0.866397	11.9671	12.5324	10.6518	4.69352	19.2912	8.83125
HER17_00280		ParB N-terminal domain-containing protein	CDS	-0.114331	0.647437	0.732484	12.9985	12.3473	10.1948	8.59894	15.5985	8.65809
HER17_00285		RHS repeat-associated core domain-containing protein	CDS	0.773126	0.00282894	0.00946597	11.5404	12.8101	11.0493	26.3397	19.6095	14.5239
HER17_00290		hypothetical protein	CDS	1.09872	0.000549654	0.00271901	2.66726	3.09145	2.94118	6.51488	7.91597	4.19917
HER17_00295		hypothetical protein	CDS	0.0252123	0.938382	0.960863	24.2543	17.6416	25.7751	13.6777	36.8422	18.3768
HER17_00300		type IV secretion protein Rhs	CDS	-0.402681	0.342039	0.443127	61.5782	49.0189	105.743	75.2364	62.8609	25.4981
HER17_00305		DUF1795 domain-containing protein	CDS	0.307599	0.579499	0.671396	5.05002	3.14699	10.8704	11.2434	9.31666	2.9654
HER17_00310	tssI	type VI secretion system tip protein VgrG	CDS	0.654463	0.273898	0.370455	34.6922	17.7157	60.155	82.1365	73.3236	21.6452
HER17_00315		Hcp family type VI secretion system effector	CDS	-0.986958	0.0662728	0.117434	229.598	271.233	568.323	218.336	251.698	69.3513
HER17_00320		valine--pyruvate transaminase	CDS	0.061274	0.677556	0.758281	32.4162	39.0782	30.0278	40.718	34.6987	30.4981
HER17_00325		aldose 1-epimerase family protein	CDS	0.303324	0.347258	0.448128	53.8787	55.2944	42.1105	48.091	35.208	103.421
HER17_00330		O-acetylserine/cysteine exporter	CDS	0.707113	0.000288602	0.00168373	11.9849	12.5324	12.977	22.3117	20.9678	17.9223
HER17_00335	ggt	gamma-glutamyltransferase	CDS	-0.194153	0.324075	0.42456	396.871	293.669	452.027	323.765	282.768	392.168
HER17_00340		thiamine pyrophosphate-binding protein	CDS	-1.78555	0.00140588	0.00550755	26.2992	21.6587	11.3076	2.81961	5.05094	9.37238
HER17_00345		hypothetical protein	CDS	-0.409322	0.30276	0.400867	8.55303	5.34988	3.2194	2.62697	4.92361	5.38966
HER17_00350		ketoacyl-ACP synthase III	CDS	0.175007	0.632842	0.720119	10.0467	7.18253	6.69714	5.18388	9.88966	11.9915
HER17_00355	bcsC	cellulose biosynthesis protein BcsC	CDS	0.650563	0.01237	0.0301251	636.214	582.618	413.216	781.856	656.962	1123.17
HER17_00360	bcsZ	cellulase	CDS	0.530234	0.0272989	0.0566564	184.326	178.305	107.77	216.9	184.996	277.47
HER17_00365	bcsB	cellulose biosynthesis cyclic di-GMP-binding regulatory protein BcsB	CDS	0.262807	0.291558	0.388804	735.863	947.502	532.969	835.971	675.32	1147.91
HER17_00370	bcsA	UDP-forming cellulose synthase catalytic subunit	CDS	0.437359	0.107126	0.17295	252.217	197.353	126.292	247.408	198.472	333.943
HER17_00375	yhjQ	cellulose synthase operon protein YhjQ	CDS	-0.389893	0.2218	0.310638	158.596	278.915	113.911	126.883	113.561	180.413
HER17_00380		hypothetical protein	CDS	-0.390992	0.369963	0.472147	79.5912	118.401	43.2433	35.0087	53.9262	95.0875
HER17_00385	bcsE	cellulose biosynthesis protein BcsE	CDS	-0.351832	0.158868	0.238247	603.549	614.458	498.172	359.649	363.222	621.932
HER17_00390	bcsF	cellulose biosynthesis protein BcsF	CDS	-0.455073	0.109594	0.17596	48.6509	27.4713	32.6511	21.6988	21.18	36.4939
HER17_00395	bcsG	cellulose biosynthesis protein BcsG	CDS	-0.320559	0.162032	0.242481	194.177	138.171	145.211	109.492	100.297	172.642
HER17_00400		diguanylate cyclase	CDS	0.0624172	0.762021	0.825362	20.4846	34.6168	18.6407	24.9737	23.7479	28.2903
HER17_00405		dicarboxylate/amino acid:cation symporter	CDS	-1.16711	0.0291564	0.0597385	80.4269	89.0597	355.207	66.3222	68.1877	99.1352
HER17_00410		insulinase family protein	CDS	-0.842113	0.000304883	0.00175705	199.796	203.721	246.82	127.741	96.7107	138.313
HER17_00415		sugar kinase	CDS	-0.11316	0.34958	0.450438	163.468	148.63	156.598	152.977	134.423	145.932
HER17_00420	yhjD	inner membrane protein YhjD	CDS	-0.259093	0.275875	0.372894	120.756	200.87	128.696	111.524	107.598	157.188
HER17_00425		MFS transporter	CDS	0.0885306	0.659176	0.743552	36.1503	60.7183	45.1113	55.1838	49.4271	46.3424
HER17_00430	dcrB	DcrB family lipoprotein	CDS	-0.276748	0.0888416	0.149433	134.946	133.34	130.783	106.672	113.519	109.222
HER17_00435		7-cyano-7-deazaguanine/7-aminomethyl-7-deazaguanine transporter	CDS	0.41884	0.0237026	0.050501	11.736	13.8097	10.3736	15.6392	16.978	15.4114
HER17_00440	tusA	sulfurtransferase TusA	CDS	-0.738995	0.00455533	0.0138179	6.47256	8.36728	5.76312	4.20315	3.14092	5.00005
HER17_00445		zinc/cadmium/mercury/lead-transporting ATPase	CDS	-0.932272	7.44878e-05	0.000649137	108.753	122.51	110.751	53.8178	59.5714	65.8448
HER17_00450		lysoplasmalogenase	CDS	-0.889772	0.00317713	0.0103657	236.817	382.266	289.328	139.159	126.274	224.851
HER17_00455		DUF1820 family protein	CDS	-0.235825	0.0948015	0.156926	37.5729	37.4306	32.9889	27.4956	33.6164	30.6064
HER17_00460		DUF2500 domain-containing protein	CDS	-0.0751138	0.608647	0.696973	13.6208	12.9026	16.1169	14.7986	13.455	12.2079
HER17_00465		DUF1145 family protein	CDS	-0.722312	0.000148966	0.00105968	18.0485	16.4754	16.415	9.78983	10.5476	10.5412
HER17_00470	rsmD	16S rRNA (guanine(966)-N(2))-methyltransferase	CDS	-1.17045	4.93547e-06	9.61983e-05	29.7311	34.9501	25.5366	13.5727	13.5187	12.9871
HER17_00475	ftsY	signal recognition particle-docking protein FtsY	CDS	-0.138986	0.289243	0.386321	125.966	130.23	127.107	111.786	124.257	112.057
HER17_00480	ftsE	cell division ATP-binding protein FtsE	CDS	0.308995	0.067682	0.119436	52.6162	49.167	74.384	72.7845	69.9492	75.4986
HER17_00485	ftsX	cell division protein FtsX	CDS	0.496701	0.00617948	0.0175489	54.4833	43.3729	55.4849	80.7005	65.1954	70.4552
HER17_00490	rpoH	RNA polymerase sigma factor RpoH	CDS	0.153897	0.325433	0.425729	494.955	656.276	683.784	773.029	618.528	650.006
HER17_00495	panM	aspartate 1-decarboxylase autocleavage activator PanM	CDS	-0.688137	0.00362051	0.0114623	30.229	34.08	32.1542	15.5692	18.888	25.4331
HER17_00500		branched-chain amino acid ABC transporter substrate-binding protein	CDS	-0.0985581	0.642672	0.728782	246.135	355.72	252.544	262.854	236.079	299.051
HER17_00505	livH	high-affinity branched-chain amino acid ABC transporter permease LivH	CDS	0.507581	0.0294246	0.0602014	36.1148	51.5365	30.8625	61.1033	49.7242	57.6629
HER17_00510		high-affinity branched-chain amino acid ABC transporter permease LivM	CDS	0.568796	0.0122036	0.0298388	49.2021	47.8897	33.8037	75.429	58.4466	60.282
HER17_00515	livG	high-affinity branched-chain amino acid ABC transporter ATP-binding protein LivG	CDS	0.79929	0.000396625	0.00212232	30.2112	36.3199	24.0461	59.8774	47.6444	50.1087
HER17_00520	livF	high-affinity branched-chain amino acid ABC transporter ATP-binding protein LivF	CDS	1.03686	2.45497e-06	6.2086e-05	28.6998	31.5254	24.9404	61.0858	58.4042	55.2603
HER17_00525		PLP-dependent aminotransferase family protein	CDS	0.774228	0.000114916	0.000889769	105.801	104.11	120.33	210.963	196.074	157.75
HER17_00530		methyl-accepting chemotaxis protein	CDS	0.164538	0.335291	0.436009	6.72151	6.55314	7.65104	8.49386	8.06453	6.88318
HER17_00535		methyl-accepting chemotaxis protein	CDS	-0.142226	0.53551	0.632257	86.9173	55.7942	45.4492	58.4063	52.0799	60.0222
HER17_00540		methyl-accepting chemotaxis protein	CDS	-0.449603	0.0707214	0.124031	229.065	184.469	336.387	217.933	175.573	155.586
HER17_00545		methyl-accepting chemotaxis protein	CDS	-0.480111	0.0103143	0.0262246	90.438	69.1967	88.6129	62.4868	53.0774	62.4032
HER17_00550		GntP family transporter	CDS	0.0509357	0.748547	0.814276	7.45056	8.10812	9.47934	9.08931	7.70375	9.13429
HER17_00555		hydroxypyruvate isomerase family protein	CDS	-1.03611	0.000135885	0.00099961	39.3155	37.2085	47.1185	18.2662	15.3651	26.6669
HER17_00560		aldolase	CDS	-0.749393	0.00326319	0.0105458	19.0798	15.9015	21.403	9.92994	8.48898	15.13
HER17_00565		four-carbon acid sugar kinase family protein	CDS	-0.683974	0.00452445	0.0137633	30.389	26.8419	42.9452	21.5061	15.5561	25.2816
HER17_00570		NAD(P)-dependent oxidoreductase	CDS	-0.72882	0.00102487	0.00435873	28.3797	30.063	37.7981	19.5096	14.9406	23.6149
HER17_00575		DeoR/GlpR transcriptional regulator	CDS	1.10833	1.87782e-05	0.000240294	21.1425	25.7497	25.3975	60.8581	53.332	41.6454
HER17_00580		helix-turn-helix domain-containing protein	CDS	0.330252	0.130271	0.202834	44.3833	49.9815	51.3713	50.4378	62.6275	70.1738
HER17_00585		type II toxin-antitoxin system RelE/ParE family toxin	CDS	0.31767	0.4069	0.5094	28.9131	32.7657	25.0994	18.9667	43.5697	45.6714
HER17_00595		hypothetical protein	CDS	-0.196535	0.443365	0.544836	16.377	20.0111	17.5874	9.73729	21.9865	15.4114
HER17_00600		hypothetical protein	CDS	0.527596	0.00324863	0.0105107	14.2076	12.699	11.3673	17.1453	21.0314	17.0132
HER17_00605		DUF1778 domain-containing protein	CDS	0.656589	0.00259993	0.00891106	11.5404	10.6257	10.7512	15.2714	20.0764	16.5586
HER17_00610		type II toxin-antitoxin system RelE/ParE family toxin	CDS	-1.3036	0.000611917	0.00293236	73.3498	73.2137	53.6169	15.8844	28.6715	36.5804
HER17_00615		type II toxin-antitoxin system ParD family antitoxin	CDS	-0.878341	0.00402619	0.0124876	31.2426	27.9711	22.7941	9.6147	15.6622	19.3725
HER17_00620	ugpB	sn-glycerol-3-phosphate ABC transporter substrate-binding protein UgpB	CDS	-0.158008	0.453356	0.554563	2.31163	1.83266	1.56995	1.68126	1.95247	1.49352
HER17_00625	ugpA	sn-glycerol-3-phosphate ABC transporter permease UgpA	CDS	-0.832869	0.0141696	0.0335107	0.817961	1.86968	1.01351	0.683012	0.764008	0.627712
HER17_00630	ugpE	sn-glycerol-3-phosphate ABC transporter permease UgpE	CDS	-0.59767	0.0080753	0.0215174	1.90265	2.18438	1.72894	1.43608	1.33701	1.06062
HER17_00635		sn-glycerol-3-phosphate import ATP-binding protein UgpC	CDS	0.135764	0.463162	0.564297	6.41922	6.57165	5.7035	7.40805	7.10952	6.01737
HER17_00640	ugpQ	glycerophosphodiester phosphodiesterase	CDS	0.127952	0.383678	0.486568	17.1238	18.3451	22.2178	23.4501	19.5459	20.0218
HER17_00645		AEC family transporter	CDS	0.105509	0.559683	0.653396	55.4791	60.1815	78.1996	83.5201	66.4899	58.5287
HER17_00650		hypothetical protein	CDS	-0.575067	0.0326825	0.0653651	40.8091	37.4862	28.4778	17.8108	21.944	31.9484
HER17_00655		tRNA (cytidine(34)-2'-O)-methyltransferase	CDS	-0.582778	0.00517907	0.0152447	39.3688	53.2581	38.0763	32.5744	29.1172	25.563
HER17_00660		DUF3142 domain-containing protein	CDS	-0.929477	1.52857e-05	0.000206744	38.1774	39.2818	43.6805	23.2224	20.7131	19.6539
HER17_00665		hypothetical protein	CDS	-0.990422	1.76737e-05	0.000230297	456.298	413.773	553.498	269.072	225.722	221.712
HER17_00670	cpxA	envelope stress sensor histidine kinase CpxA	CDS	-0.434268	0.00895237	0.0234595	293.933	289.634	353.875	256.007	229.563	208.184
HER17_00675	cpxR	envelope stress response regulator transcription factor CpxR	CDS	-0.319349	0.0752665	0.130397	269.109	313.866	427.305	247.513	274.597	287.557
HER17_00680		periplasmic heavy metal sensor	CDS	-2.03601	1.93509e-07	1.49526e-05	69.42	105.054	89.2489	16.1121	22.4321	25.7795
HER17_00685		type II toxin-antitoxin system HicA family toxin	CDS	-0.0705427	0.696916	0.773533	21.8716	20.4739	21.5024	17.5832	21.4559	21.7751
HER17_00690		type II toxin-antitoxin system HicB family antitoxin	CDS	-0.0189156	0.9211	0.94885	34.0521	27.9341	38.9507	26.7075	33.3405	39.5891
HER17_00695		IS4 family transposase	CDS	-0.370264	0.210814	0.298548	1.61814	1.44391	1.27186	0.84063	1.2309	1.29871
HER17_00700		DUF4132 domain-containing protein	CDS	-0.000237803	0.999114	0.999114	176.253	121.122	197.894	169.194	206.24	119.741
HER17_00705		AAA domain-containing protein	CDS	0.0376086	0.852873	0.899378	61.0804	44.7798	69.217	69.7723	66.7234	43.1822
HER17_00710		4-aminobutyrate aminotransferase	CDS	-0.0619947	0.736001	0.804313	75.5014	54.9056	83.3665	76.4798	75.3397	52.9442
HER17_00715		VWA domain-containing protein	CDS	-0.281927	0.134675	0.208098	26.157	20.548	27.5437	22.4868	23.1112	15.4547
HER17_00720		SWIM zinc finger family protein	CDS	-0.476867	0.00331486	0.0106685	72.8341	59.3299	73.3109	50.8056	52.759	44.0697
HER17_00725		sugar transporter	CDS	0.150674	0.542802	0.638397	31.7404	50.1481	24.6026	47.8809	34.8897	35.4332
HER17_00730	fieF	CDF family cation-efflux transporter FieF	CDS	-0.190242	0.388734	0.491843	79.3422	102.573	55.8029	73.38	55.6665	79.3081
HER17_00735	pfkA	6-phosphofructokinase	CDS	-0.930621	0.000558329	0.00275873	671.226	685.099	768.88	326.234	285.973	502.754
HER17_00740		LysR family transcriptional regulator	CDS	-1.05289	0.000197235	0.00127535	5.37009	10.3295	7.88951	3.83537	3.5017	4.02601
HER17_00745		hypothetical protein	CDS	-0.353427	0.0543846	0.0997167	3.78752	2.99889	3.93482	2.50438	3.01359	2.87882
HER17_00750		Tat pathway signal sequence domain protein	CDS	0.550587	0.00118368	0.00484581	4.62326	4.92411	4.51113	6.6725	7.21563	6.71002
HER17_00755		TonB-dependent receptor	CDS	0.908137	0.00031791	0.00180444	2.31163	2.55461	1.94754	4.72854	3.75637	4.3074
HER17_00760		ABC transporter substrate-binding protein	CDS	1.2337	0.0003444	0.00190423	0.231163	0.240652	0.27822	0.630472	0.573006	0.562776
HER17_00765		energy transducer TonB	CDS	2.37122	1.66501e-07	1.36851e-05	0.693489	0.55535	0.516693	3.8704	2.63158	2.66236
HER17_00770		MotA/TolQ/ExbB proton channel family protein	CDS	1.0423	0.000984515	0.00423748	2.54279	3.40615	3.0008	6.18213	5.32684	6.92647
HER17_00775		biopolymer transporter ExbD	CDS	0.886138	0.000970545	0.00420416	1.60036	1.31433	1.11288	2.92469	2.16469	2.35933
HER17_00780		ABC transporter permease	CDS	1.09656	0.000358576	0.00195729	2.32941	2.14735	2.36487	6.42732	4.30816	3.8745
HER17_00785		ABC transporter ATP-binding protein	CDS	0.161588	0.464678	0.5655	3.14737	5.05369	3.75596	5.18388	4.73261	3.44159
HER17_00790	aguB	N-carbamoylputrescine amidase	CDS	0.00537291	0.966675	0.979974	312.514	269.289	295.628	304.413	258.171	318.12
HER17_00795	aguA	agmatine deiminase	CDS	0.0907212	0.553554	0.648188	269.305	198.834	241.991	278.073	213.18	264.959
HER17_00800		BrnA antitoxin family protein	CDS	-0.875301	0.00225459	0.00797032	128.1	149.278	152.524	57.7583	69.6945	106.927
HER17_00805		BrnT family toxin	CDS	-0.569763	0.0569021	0.103489	18.6531	17.5861	15.0835	7.25043	12.7335	14.6322
HER17_00810	tpiA	triose-phosphate isomerase	CDS	-0.63737	0.00430948	0.0132219	509.643	383.506	667.528	337.198	301.189	364.939
HER17_00815		YiiQ family protein	CDS	-0.373411	0.0333403	0.0664375	47.9218	40.9293	49.0064	36.3047	39.113	30.996
HER17_00820		DUF805 domain-containing protein	CDS	-0.801579	0.000916875	0.00404827	39.351	37.1529	52.2457	25.9544	20.6919	27.2081
HER17_00825	fpr	ferredoxin--NADP(+) reductase	CDS	1.35162	1.98709e-05	0.000248328	44.3655	43.5395	62.9571	154.115	135.993	94.8494
HER17_00830	glpX	class II fructose-bisphosphatase	CDS	0.112488	0.544418	0.639946	87.6819	60.8109	57.4325	84.6759	72.7718	65.1738
HER17_00835	glpK	glycerol kinase GlpK	CDS	1.10704	0.0272397	0.0565899	201.414	173.362	218.899	405.078	291.299	582.43
HER17_00840		aquaporin family protein	CDS	0.542901	0.356279	0.457829	39.9201	38.2822	58.8832	68.2486	37.6911	93.7671
HER17_00845	zapB	septal ring assembly protein ZapB	CDS	0.20342	0.147573	0.224458	326.402	362.218	355.704	365.674	430.816	405.978
HER17_00850	rraA	ribonuclease E activity regulator RraA	CDS	-0.594449	0.00541719	0.0157718	171.665	186.302	187.401	101.051	114.941	145.218
HER17_00855		1,4-dihydroxy-2-naphthoate polyprenyltransferase	CDS	-0.411713	0.00867923	0.0228982	115.404	116.216	95.3498	89.387	80.8788	75.5202
HER17_00860	hslU	HslU--HslV peptidase ATPase subunit	CDS	-0.185488	0.449173	0.550531	136.635	103.314	228.756	149.51	136.991	125.629
HER17_00865	hslV	ATP-dependent protease subunit HslV	CDS	-0.204308	0.325851	0.425898	61.1337	52.8694	73.2512	63.7478	53.7989	44.9571
HER17_00870	ftsN	cell division protein FtsN	CDS	-0.11312	0.49099	0.589772	99.0622	121.048	89.7258	109.264	96.4348	80.7584
HER17_00875	cytR	DNA-binding transcriptional regulator CytR	CDS	-0.662604	0.000716519	0.00333232	90.7403	122.973	107.274	65.6917	63.731	73.3557
HER17_00880	priA	primosomal protein N'	CDS	0.553389	0.00594962	0.0170181	69.3489	51.5365	49.5628	99.8248	75.8278	74.4812
HER17_00885	rpmE	50S ribosomal protein L31	CDS	0.851303	0.000454284	0.00235632	152.496	186.931	190.024	261.278	303.608	390.328
HER17_00890		type II toxin-antitoxin system HicB family antitoxin	CDS	0.623526	0.00249097	0.00862057	22.4228	24.3614	22.0986	33.8529	35.5264	36.7536
HER17_00895		type II toxin-antitoxin system HicA family toxin	CDS	0.948924	0.000667686	0.00314977	7.16605	9.0337	7.33307	12.2417	15.7683	17.4461
HER17_00900		iron ABC transporter permease	CDS	0.0617527	0.752676	0.817727	3.87642	4.07257	3.33863	4.65849	3.7776	3.33337
HER17_00905		ABC transporter substrate-binding protein	CDS	-0.391766	0.0718053	0.125674	1.92043	1.86968	1.41097	1.331	1.35824	1.27707
HER17_00910		ABC transporter ATP-binding protein	CDS	-0.435023	0.0619155	0.111188	0.995779	1.07368	0.874404	0.84063	0.721563	0.606066
HER17_00915	metJ	met regulon transcriptional regulator MetJ	CDS	-0.527792	0.1325	0.205407	7.68172	10.1074	6.18045	4.02802	6.26062	6.3637
HER17_00920	metB	cystathionine gamma-synthase	CDS	0.453259	0.00578351	0.016612	168.607	140.078	148.987	235.079	211.567	179.958
HER17_00925		bifunctional aspartate kinase/homoserine dehydrogenase II	CDS	-0.205704	0.216709	0.305414	347.865	396.206	475.914	416.585	312.119	329.137
HER17_00930		ABC transporter ATP-binding protein	CDS	0.22755	0.261358	0.355633	2.06268	2.70271	1.72894	2.67951	2.63158	2.29439
HER17_00935		extracellular solute-binding protein	CDS	0.0209013	0.899988	0.933855	5.88576	4.7575	4.65024	5.7443	5.15706	4.61043
HER17_00940		sugar ABC transporter permease	CDS	0.0233758	0.93638	0.959592	1.8493	2.07331	1.68919	2.90718	1.65535	1.10391
HER17_00945		ABC transporter permease subunit	CDS	0.630304	0.00413394	0.0127662	2.56057	2.77675	2.44436	4.62346	3.71393	3.70133
HER17_00950		LacI family DNA-binding transcriptional regulator	CDS	0.170308	0.29947	0.397249	5.37009	7.40467	6.45867	8.10857	6.8973	6.62344
HER17_00955		phosphodiesterase	CDS	0.482721	0.0487412	0.0913684	3.30741	5.27583	7.13434	7.42556	6.93974	7.57583
HER17_00960	metF	methylenetetrahydrofolate reductase	CDS	-0.0453447	0.770009	0.830855	90.1713	108.46	77.1264	92.5218	93.1878	81.5159
HER17_00965	oxyR	DNA-binding transcriptional regulator OxyR	CDS	0.0538663	0.816925	0.868974	110.478	91.5403	175.874	146.848	144.589	100.802
HER17_00970	sthA	Si-specific NAD(P)(+) transhydrogenase	CDS	-0.149806	0.25263	0.345628	382.148	415.254	386.626	366.234	355.964	345.047
HER17_00975	fabR	HTH-type transcriptional repressor FabR	CDS	-0.73525	6.58444e-05	0.000596226	120.56	114.569	114.289	64.8336	71.4348	73.6371
HER17_00980		YijD family membrane protein	CDS	-0.38545	0.164158	0.245232	75.5903	68.2711	158.724	69.8773	82.6827	79.07
HER17_00985	trmA	tRNA (uridine(54)-C5)-methyltransferase TrmA	CDS	-0.237127	0.0727074	0.127097	73.9366	87.6898	76.2322	69.4745	67.9118	64.4162
HER17_00990	btuB	TonB-dependent vitamin B12 receptor BtuB	CDS	1.16392	4.73314e-05	0.000469361	87.6641	82.6547	54.6304	154.115	195.522	154.439
HER17_00995	murI	glutamate racemase	CDS	-0.396835	0.0102676	0.0261368	61.187	54.1096	48.3307	41.9439	44.6945	37.6411
HER17_01030		ABC transporter substrate-binding protein	CDS	-1.43255	0.00796755	0.0213233	141.436	170.696	124.265	25.9194	31.0484	104.763
HER17_01035		sugar ABC transporter ATP-binding protein	CDS	-1.55151	0.000339416	0.00188889	41.7871	39.689	27.6828	8.33625	9.82599	19.1127
HER17_01040		ABC transporter permease	CDS	-0.90472	0.000706542	0.00330028	11.1136	9.01519	9.73768	4.62346	4.3506	6.99141
HER17_01045	yjfF	sugar ABC transporter permease YjfF	CDS	-0.94431	0.000179286	0.00119034	42.0716	40.1148	31.4786	18.4763	16.5535	24.0479
HER17_01050	hdfR	HTH-type transcriptional regulator HdfR	CDS	0.314575	0.0309601	0.0624166	94.9724	81.3218	77.0072	109.089	110.887	95.0442
HER17_01055		DUF413 domain-containing protein	CDS	-0.615649	0.0330738	0.0659931	100.058	136.69	173.47	61.6112	101.931	104.2
HER17_01060		YifB family Mg chelatase-like AAA ATPase	CDS	-1.32358	6.05553e-07	2.53738e-05	26.9394	26.8234	32.4921	10.7881	12.2878	11.3854
HER17_01065	ilvL	ilv operon leader peptide	CDS	3.09252	2.24348e-08	4.16896e-06	2.34719	2.94336	3.13991	18.5814	30.6028	22.7491
HER17_01070		acetolactate synthase 2 catalytic subunit	CDS	2.81447	1.31317e-08	3.11804e-06	61.4893	60.2	86.7846	571.313	493.931	401.238
HER17_01075	ilvM	acetolactate synthase 2 small subunit	CDS	2.32872	1.09295e-07	1.08635e-05	33.9809	30.7479	38.9309	189.229	206.898	124.612
HER17_01080		branched-chain amino acid transaminase	CDS	1.40926	8.2003e-05	0.000698169	266.335	366.346	383.108	1146.02	998.071	553.815
HER17_01085	ilvD	dihydroxy-acid dehydratase	CDS	1.35979	0.00013402	0.000992726	459.143	456.313	490.123	1623.2	1301.02	683.123
HER17_01090	ilvA	threonine ammonia-lyase, biosynthetic	CDS	1.3598	0.000197167	0.00127535	208.278	197.186	231.26	708.931	645.078	280.111
HER17_01095		DUF2461 domain-containing protein	CDS	-0.0107757	0.93792	0.960621	69.3133	71.8623	88.2155	74.6584	78.8202	74.1999
HER17_01100		hypothetical protein	CDS	-0.0606652	0.724802	0.794716	34.9945	33.4691	47.4364	40.6129	37.0968	33.3986
HER17_01105	ilvY	HTH-type transcriptional activator IlvY	CDS	-0.330732	0.0417874	0.0802333	63.7476	81.8957	77.1463	65.6392	54.4144	57.0785
HER17_01110	ilvC	ketol-acid reductoisomerase	CDS	0.711023	0.00319616	0.010396	400.499	323.621	568.601	769.964	690.494	655.656
HER17_01115	putP	sodium/proline symporter PutP	CDS	-0.104225	0.489377	0.588519	127.602	135.283	113.414	118.249	99.597	132.231
HER17_01120	putA	trifunctional transcriptional regulator/proline dehydrogenase/L-glutamate gamma-semialdehyde dehydrogenase	CDS	0.545937	0.0480265	0.0902445	120.347	97.0197	225.576	231.506	220.289	194.85
HER17_01125		peptidylprolyl isomerase	CDS	0.0233292	0.910615	0.942138	14.3677	13.9763	13.9706	14.3958	14.4313	14.1776
HER17_01130	rep	DNA helicase Rep	CDS	-0.208706	0.284627	0.381586	171.736	101.685	106.578	117.706	108.235	102.88
HER17_01135	ppx	exopolyphosphatase	CDS	-0.254674	0.101727	0.166371	258.707	202.61	191.137	206.182	172.39	168.292
HER17_01140	rhlB	ATP-dependent RNA helicase RhlB	CDS	-0.114671	0.48207	0.582189	653.373	527.62	432.691	547.583	494.292	448.511
HER17_01145	trxA	thioredoxin TrxA	CDS	-0.405939	0.0840512	0.142951	285.522	290.948	291.097	168.494	257.832	228.487
HER17_01150	rho	transcription termination factor Rho	CDS	0.33044	0.176384	0.259864	970.137	697.927	535.553	1060.45	982.833	727.539
HER17_01155	wecA	UDP-N-acetylglucosamine--undecaprenyl-phosphate N-acetylglucosaminephosphotransferase	CDS	-0.269861	0.203514	0.290132	106.584	97.6306	57.8697	75.9369	79.8389	61.6023
HER17_01160	wzzE	ECA polysaccharide chain length modulation protein	CDS	0.497484	0.00507267	0.015056	112.345	124.121	124.98	189.159	185.145	135.954
HER17_01165	wecB	UDP-N-acetylglucosamine 2-epimerase (non-hydrolyzing)	CDS	0.584295	0.000979755	0.00422851	122.836	125.213	134.221	214.291	202.038	156.798
HER17_01170	wecC	UDP-N-acetyl-D-mannosamine dehydrogenase	CDS	0.470471	0.019166	0.042798	268.202	272.936	361.129	504.588	410.739	334.787
HER17_01175	rffG	dTDP-glucose 4,6-dehydratase	CDS	0.500821	0.0164275	0.0376266	405.442	327.249	488.832	672.399	608.257	447.797
HER17_01180	wecD	dTDP-4-amino-4,6-dideoxy-D-galactose acyltransferase	CDS	0.730335	0.0123171	0.030036	105.499	124.602	210.533	299.702	250.701	180.565
HER17_01185	rffA	dTDP-4-amino-4,6-dideoxygalactose transaminase	CDS	0.465478	0.0337201	0.0670947	179.418	173.917	271.721	337.163	300.234	225.63
HER17_01190	wzxE	lipid III flippase WzxE	CDS	0.403201	0.0754736	0.130703	72.2473	76.5088	112.997	136.007	126.04	84.0701
HER17_01195		TDP-N-acetylfucosamine:lipid II N-acetylfucosaminyltransferase	CDS	0.270575	0.190943	0.275799	78.7376	59.8483	93.8196	107.303	103.735	69.2864
HER17_01200	wzyE	O-antigen assembly polymerase	CDS	0.624729	0.0185975	0.0417907	44.0632	40.337	68.6407	94.8511	84.6351	56.4508
HER17_01205	rffM	lipopolysaccharide N-acetylmannosaminouronosyltransferase	CDS	-0.00741944	0.975166	0.985091	44.8812	47.2418	86.3872	67.8283	63.54	46.1909
HER17_01210		amino acid permease	CDS	1.17932	1.09158e-05	0.000168426	38.3908	40.3184	39.5668	103.082	90.9594	73.8102
HER17_01235		histidine-type phosphatase	CDS	0.279479	0.158266	0.237516	9.0687	13.0137	7.05485	12.3643	12.0331	10.9741
HER17_01240		adenylosuccinate lyase	CDS	-2.35643	2.87885e-08	4.79246e-06	456.013	379.712	590.004	104.133	90.8109	83.4424
HER17_01245		GNAT family N-acetyltransferase	CDS	-2.11685	2.31966e-07	1.51589e-05	114.123	76.3792	134.797	28.4763	23.5569	22.9439
HER17_01250		amino acid ABC transporter substrate-binding protein	CDS	-2.32351	2.4118e-07	1.51589e-05	399.983	264.902	591.336	85.1313	92.2964	73.5288
HER17_01255		amino acid ABC transporter permease	CDS	-1.35565	7.59346e-05	0.000659472	94.9013	78.6746	157.651	50.4728	45.1402	33.7882
HER17_01260		amino acid ABC transporter ATP-binding protein	CDS	-1.18296	0.000342742	0.00190022	130.127	85.1537	185.135	68.9842	62.5426	44.8056
HER17_01265		amidohydrolase	CDS	-1.03601	0.00233531	0.00820816	148.567	106.942	236.705	98.9141	84.5715	56.5157
HER17_01270		amino acid ABC transporter ATP-binding protein	CDS	-0.314697	0.165926	0.247097	6.2414	5.84969	9.02226	6.4098	6.49407	4.04766
HER17_01275		amino acid ABC transporter permease	CDS	-0.106262	0.609557	0.697709	2.47166	3.85043	3.29889	2.88966	2.88625	3.1602
HER17_01280		ABC transporter permease subunit	CDS	0.00869486	0.968311	0.980935	2.29385	2.73973	1.98728	2.64448	2.31325	2.09959
HER17_01285		amino acid ABC transporter substrate-binding protein	CDS	0.197118	0.339752	0.440698	6.91711	8.5524	4.35215	7.68826	7.34297	7.7057
HER17_01290		sulfite exporter TauE/SafE family protein	CDS	0.639687	0.00496553	0.014779	5.03224	7.33063	5.58426	10.1576	9.50766	8.29012
HER17_01295		MmgE/PrpD family protein	CDS	-0.180612	0.263167	0.35764	9.24652	11.0515	8.38633	9.28195	8.61632	7.40267
HER17_01300		MmgE/PrpD family protein	CDS	0.209226	0.207324	0.294484	3.07624	3.6468	3.81558	4.50087	4.01104	3.65804
HER17_01305		GntR family transcriptional regulator	CDS	0.651497	0.00377446	0.0118011	13.1585	9.23733	9.63832	17.0403	18.3786	14.9136
HER17_01310	hemY	protoheme IX biogenesis protein HemY	CDS	-0.638783	0.00150583	0.00578249	358.765	332.063	362.58	241.646	194.292	240.608
HER17_01315	hemX	uroporphyrinogen-III C-methyltransferase	CDS	-0.713327	0.000254465	0.00154895	505.767	481.618	461.586	285.184	263.583	334.982
HER17_01320	hemD	uroporphyrinogen-III synthase	CDS	-1.08979	2.63973e-06	6.41035e-05	181.961	156.831	158.784	78.5814	70.7981	84.3948
HER17_01325	hemC	hydroxymethylbilane synthase	CDS	-0.38031	0.0131748	0.0317413	151.625	165.865	181.737	143.257	121.456	118.811
HER17_01330		class I adenylate cyclase	CDS	0.649953	0.00152362	0.00581426	1046.37	1085.69	745.37	1618.77	1452.74	1443.52
HER17_01335		MFS transporter	CDS	-0.171988	0.278402	0.375479	23.7031	26.6938	21.6813	23.6777	21.2861	19.0045
HER17_01340	cyaY	iron donor protein CyaY	CDS	-0.398829	0.0140149	0.0332739	16.3059	16.2718	15.62	10.5429	12.5849	13.4417
HER17_01345		hypothetical protein	CDS	0.290855	0.0643117	0.114672	31.0114	31.2292	27.6034	32.8021	43.3362	33.7882
HER17_01350	dapF	diaminopimelate epimerase	CDS	0.424658	0.00926074	0.0240903	112.061	129.304	152.007	193.205	176.316	158.465
HER17_01355		DUF484 domain-containing protein	CDS	0.225956	0.282401	0.37872	92.7852	119.66	177.683	169.107	154.818	132.317
HER17_01360	xerC	tyrosine recombinase XerC	CDS	-0.0311401	0.853404	0.899487	77.0839	58.0341	78.6765	81.5411	71.4772	56.191
HER17_01365	yigB	5-amino-6-(5-phospho-D-ribitylamino)uracil phosphatase YigB	CDS	0.138013	0.526383	0.62303	53.0786	44.0763	65.9579	73.5026	65.2166	40.7363
HER17_01370	uvrD	DNA helicase II	CDS	-0.0387552	0.78906	0.847135	218.645	190.337	188.951	228.774	191.193	162.101
HER17_01375		cyclase family protein	CDS	-0.443667	0.0294411	0.0602063	46.4282	62.4954	70.4889	46.3747	44.27	41.2558
HER17_01380	corA	magnesium/cobalt transporter CorA	CDS	0.92997	0.00254929	0.00878684	47.2284	29.8408	39.7059	60.2802	55.0298	107.209
HER17_01385		AbrB family transcriptional regulator	CDS	0.332092	0.0873805	0.147207	18.4753	23.2877	21.403	32.1891	27.9075	19.3941
HER17_01390	rarD	EamA family transporter RarD	CDS	0.16607	0.400122	0.50289	36.6304	35.8941	25.2385	42.5744	36.4177	30.6929
HER17_01395		thioesterase family protein	CDS	-0.579665	0.0188539	0.0422778	12.5717	17.401	17.1701	10.1751	11.9482	9.41568
HER17_01400	pldA	phospholipase A	CDS	0.124701	0.325111	0.425712	73.741	65.4943	71.105	79.5271	79.6691	70.1305
HER17_01405	recQ	ATP-dependent DNA helicase RecQ	CDS	0.241831	0.121411	0.190846	124.686	102.481	105.863	148.459	122.22	123.118
HER17_01410	rhtC	threonine export protein RhtC	CDS	0.793808	3.78096e-05	0.000400988	35.9369	36.0237	38.8514	69.2469	63.1792	59.6759
HER17_01415	rhtB	homoserine/homoserine lactone efflux protein	CDS	0.695407	0.000286449	0.0016794	34.4611	37.7638	30.0477	61.5411	53.0986	50.9745
HER17_01420	pldB	lysophospholipase L2	CDS	-0.858416	5.08657e-05	0.000491855	99.4534	131.97	135.771	71.1558	62.1393	69.2214
HER17_01425	yigL	sugar/pyridoxal phosphate phosphatase YigL	CDS	-0.0520445	0.772583	0.832968	141.027	98.0934	152.544	146.217	119.037	112.512
HER17_01430	glpQ	glycerophosphodiester phosphodiesterase	CDS	-0.210571	0.697114	0.773533	231.536	177.305	274.364	153.538	138.158	298.747
HER17_01435	glpT	glycerol-3-phosphate transporter	CDS	0.485845	0.410232	0.512221	89.14	76.4718	109.102	169.072	124.406	91.1914
HER17_01440	glpA	anaerobic glycerol-3-phosphate dehydrogenase subunit A	CDS	2.15975	0.0226875	0.0486535	4.97889	4.85006	4.01431	34.0805	12.309	15.4547
HER17_01445	glpB	glycerol-3-phosphate dehydrogenase subunit GlpB	CDS	4.58043	0.000310118	0.00177673	4.40988	3.88745	3.97456	148.774	81.9187	63.0742
HER17_01450	glpC	anaerobic glycerol-3-phosphate dehydrogenase subunit C	CDS	5.18671	3.69868e-05	0.000395204	7.39721	6.23844	6.95549	326.269	214.983	208.963
HER17_01455		pirin family protein	CDS	-0.55885	0.0141836	0.0335107	116.684	129.785	128.16	75.0787	67.2539	111.992
HER17_01460	gntR	gluconate operon transcriptional repressor GntR	CDS	-0.152553	0.236443	0.327113	96.1282	108.645	118.641	104.01	89.6649	97.2737
HER17_01465		gluconokinase	CDS	0.193383	0.406049	0.508484	16.1992	17.4195	13.8315	13.5727	15.0255	25.6929
HER17_01470		GntP family permease	CDS	1.511	6.38487e-07	2.59103e-05	10.6691	14.4761	9.77743	33.7828	29.6902	36.0826
HER17_01475		YhgN family NAAT transporter	CDS	0.456684	0.00935647	0.024295	23.3119	27.8601	24.3442	33.5376	31.6639	38.4419
HER17_01480	asd	aspartate-semialdehyde dehydrogenase	CDS	0.236002	0.131738	0.204624	683.513	603.814	739.508	916.164	771.882	698.989
HER17_01485		hypothetical protein	CDS	-0.713044	0.00654913	0.0182947	35.9725	25.0833	29.0938	14.9912	19.5883	20.4331
HER17_01490		sensor histidine kinase	CDS	-0.510848	0.00393678	0.0122548	64.4589	59.0893	47.6948	44.7285	38.6249	36.8185
HER17_01495	glgB	1,4-alpha-glucan branching enzyme	CDS	-0.0135348	0.936624	0.959592	983.883	1003.11	1007.99	1018.42	812.65	1135.94
HER17_01500	glgX	glycogen debranching protein GlgX	CDS	0.215024	0.20807	0.295347	736.645	693.448	541.217	802.486	633.384	852.281
HER17_01505	glgC	glucose-1-phosphate adenylyltransferase	CDS	0.10829	0.557646	0.651374	681.113	837.413	701.173	793.117	647.264	952.347
HER17_01510	glgA	glycogen synthase GlgA	CDS	0.224112	0.280234	0.377284	889.622	1128.55	916.018	1188.49	904.183	1334.62
HER17_01515	glgP	glycogen phosphorylase	CDS	0.131797	0.487208	0.586925	2375.73	2060.37	2313.55	2212.36	2140.01	3042.95
HER17_01520	glpD	glycerol-3-phosphate dehydrogenase	CDS	1.02069	0.0593789	0.107471	68.2108	51.1478	82.6511	178.249	123.536	108.031
HER17_01525	glpE	thiosulfate sulfurtransferase GlpE	CDS	-0.181074	0.415874	0.517452	33.5542	37.5047	45.9857	30.1401	30.0085	43.0957
HER17_01530	agp	bifunctional glucose-1-phosphatase/inositol phosphatase	CDS	-1.76758	0.000137203	0.00100412	271.367	159.922	403.259	68.0034	57.9797	119.135
HER17_01535	glpG	rhomboid family intramembrane serine protease GlpG	CDS	-0.00391152	0.979236	0.987787	61.1159	73.769	85.1749	82.1365	65.7047	71.6024
HER17_01540		DeoR/GlpR family transcriptional regulator	CDS	0.0784317	0.644365	0.730315	86.775	92.0401	128.299	124.518	101.847	97.8797
HER17_01545	malP	maltodextrin phosphorylase	CDS	-0.885605	1.35379e-05	0.000193922	290.732	240.097	287.242	153.03	132.067	157.686
HER17_01550	malQ	4-alpha-glucanotransferase	CDS	-0.524437	0.00304988	0.0100425	133.914	114.18	155.704	101.156	80.6665	98.8971
HER17_01555	nfuA	Fe-S biogenesis protein NfuA	CDS	0.0151528	0.910238	0.941975	402.17	479.286	465.104	469.544	440.854	450.372
HER17_01560	gntX	DNA utilization protein GntX	CDS	0.678747	0.011451	0.028351	4.33875	4.88708	3.71622	9.05428	6.53652	5.10827
HER17_01565	bioH	pimeloyl-ACP methyl ester esterase BioH	CDS	0.934365	0.000412351	0.00218388	21.9071	20.8442	26.0533	54.5183	44.9067	32.0349
HER17_01570	acrD	multidrug efflux RND transporter permease AcrD	CDS	0.317005	0.0457293	0.0865959	37.4306	33.4506	35.791	49.6322	45.8193	37.4246
HER17_01575		cysteine hydrolase	CDS	-0.376119	0.02337	0.0498918	38.2664	38.9856	43.7401	30.2101	30.1995	32.8142
HER17_01580		MBL fold metallo-hydrolase	CDS	-0.919168	0.000171822	0.00115502	57.1861	57.6454	40.938	24.9212	23.0051	34.4592
HER17_01585		helix-turn-helix domain-containing protein	CDS	-0.136268	0.257036	0.350646	125.913	120.215	121.085	121.191	105.794	107.122
HER17_01590		alkaline phosphatase	CDS	-0.831425	5.05606e-05	0.000491127	75.9281	87.5232	75.6757	43.6427	41.0654	49.6758
HER17_01595		hypothetical protein	CDS	0.0619309	0.785437	0.844305	1.1736	1.38838	0.91415	1.29597	1.35824	0.974035
HER17_01600		ABC transporter ATP-binding protein	CDS	0.631143	0.00541365	0.0157718	2.11603	2.38801	1.98728	3.55516	2.86503	3.6364
HER17_01605		FtsX-like permease family protein	CDS	0.129645	0.47485	0.575095	7.13049	7.36765	5.56439	7.28546	6.66385	8.00874
HER17_01610	kduI	5-dehydro-4-deoxy-D-glucuronate isomerase	CDS	-1.00572	0.000252114	0.00154154	185.784	168.845	150.417	71.8038	65.4288	114.308
HER17_01615	kdgT	2-keto-3-deoxygluconate transporter	CDS	-0.262615	0.121475	0.190876	41.5026	45.8349	34.6383	32.0315	31.5153	38.1389
HER17_01620		IclR family transcriptional regulator	CDS	-2.17109	0.000126542	0.000955548	27.5262	19.752	16.1169	2.83713	3.18337	8.09532
HER17_01625		RNA-binding transcriptional accessory protein	CDS	0.0416046	0.76489	0.827356	193.217	155.294	177.743	200.718	171.138	169.785
HER17_01630		citrate synthase	CDS	0.119314	0.400171	0.50289	122.908	115.717	143.442	144.361	118.018	152.621
HER17_01635		methyl-accepting chemotaxis protein	CDS	-2.37294	2.29174e-06	5.90054e-05	1389.59	1923.22	2206.82	292.749	224.258	548.577
HER17_01640		hypothetical protein	CDS	-1.4053	0.00126618	0.00509571	9.56659	13.3284	12.7981	2.92469	3.52293	7.05635
HER17_01645		lysophospholipid acyltransferase family protein	CDS	-1.12608	0.00208809	0.00748462	657.587	568.364	694.515	213.117	206.006	460.784
HER17_01650		helix-turn-helix transcriptional regulator	CDS	0.409827	0.0370297	0.0725321	13.6386	14.4761	15.3021	17.6357	20.2674	19.7837
HER17_01655		type II toxin-antitoxin system HipA family toxin	CDS	0.190869	0.136121	0.209651	70.3091	59.3114	62.977	77.9684	73.557	68.3123
HER17_01660	greB	transcription elongation factor GreB	CDS	0.324936	0.03794	0.0739423	17.355	15.8645	16.7727	21.5236	21.0527	20.0435
HER17_01665		CoA ester lyase	CDS	0.16767	0.437895	0.539355	3.66304	2.86931	3.0008	3.16987	4.52038	3.03033
HER17_01670		IucA/IucC family siderophore biosynthesis protein	CDS	0.36948	0.10348	0.168549	4.05424	3.83192	6.08108	5.95446	6.55774	5.51953
HER17_01675		TonB-dependent siderophore receptor	CDS	-0.066683	0.645186	0.730663	13.5853	15.2166	13.0366	15.4466	12.7122	11.775
HER17_01680		Y4yA family PLP-dependent enzyme	CDS	0.0166366	0.927719	0.954289	7.48612	8.49686	11.9436	9.91243	8.23431	10.0867
HER17_01685		cysteine synthase family protein	CDS	0.000645588	0.996545	0.997479	10.5801	11.94	14.0302	12.1016	10.8447	13.6149
HER17_01690		hypothetical protein	CDS	0.430438	0.00825885	0.0218972	7.96623	9.88524	10.4332	13.5376	11.927	12.6408
HER17_01695		MFS transporter	CDS	0.355843	0.0457851	0.0866341	5.47678	7.38616	6.33943	9.52714	7.13074	7.90051
HER17_01700		ABC transporter substrate-binding protein	CDS	0.02159	0.907495	0.939625	6.88154	8.73751	9.81718	9.15936	7.53397	9.11264
HER17_01705		ParB N-terminal domain-containing protein	CDS	-0.478149	0.0453542	0.0861145	9.47768	12.6805	17.6669	8.8091	9.10443	10.6711
HER17_01710	ompR	two-component system response regulator OmpR	CDS	-0.235223	0.0871958	0.147012	229.758	259.108	272.675	210.946	196.584	239.44
HER17_01715	envZ	two-component system sensor histidine kinase EnvZ	CDS	-0.0368433	0.789034	0.847135	158.311	196.205	188.355	190.105	167.657	171.409
HER17_01720	pckA	phosphoenolpyruvate carboxykinase (ATP)	CDS	-3.04906	5.80868e-05	0.000546461	5306.81	6637.88	4882.53	362.399	282.556	1388.17
HER17_01725	hslO	Hsp33 family molecular chaperone HslO	CDS	-0.485003	0.000963851	0.00418223	163.343	144.021	153.398	113.24	103.587	112.382
HER17_01730	hslR	ribosome-associated heat shock protein Hsp15	CDS	-0.664398	0.000282661	0.00166739	65.4902	53.5913	57.1344	38.056	32.1945	40.9311
HER17_01735	yrfG	GMP/IMP nucleotidase	CDS	-0.721413	7.2452e-05	0.000638099	138.04	120.456	135.95	80.3852	76.5918	82.2519
HER17_01740		intracellular growth attenuator family protein	CDS	0.00290673	0.98652	0.9911	158.044	105.313	158.804	147.32	154.86	120.824
HER17_01745	nudE	ADP compounds hydrolase NudE	CDS	0.12937	0.398653	0.501791	87.753	105.072	104.809	110.35	109.508	105.694
HER17_01750		DUF1593 domain-containing protein	CDS	-1.22893	0.000686739	0.00321834	27.2239	29.9704	23.7282	9.2119	7.10952	18.2253
HER17_01755	mrcA	peptidoglycan glycosyltransferase/peptidoglycan DD-transpeptidase MrcA	CDS	0.384528	0.0791029	0.135777	221.845	169.289	134.519	260.157	216.787	209.266
HER17_01760		pilus assembly protein PilM	CDS	-0.274601	0.177826	0.261268	9.60215	12.1066	7.47218	7.98598	8.9771	7.16457
HER17_01765		fimbrial protein	CDS	-0.541653	0.0348179	0.0688305	2.40054	1.4254	1.56995	1.24343	1.14601	1.32036
HER17_01770		hypothetical protein	CDS	0.0700287	0.695031	0.771976	2.27607	2.12884	1.94754	2.15411	2.37691	2.14288
HER17_01775		DUF2531 family protein	CDS	-0.0917768	0.714209	0.786127	1.77818	1.96224	1.23212	1.48862	2.03736	1.1472
HER17_01780	hofQ	DNA uptake porin HofQ	CDS	-0.201471	0.131441	0.204283	12.6606	13.6431	12.4205	11.4186	10.5688	11.6884
HER17_01785	aroK	shikimate kinase AroK	CDS	0.472412	0.0103548	0.0262805	237.298	197.52	154.591	271.173	305.391	241.214
HER17_01790	aroB	3-dehydroquinate synthase	CDS	0.577369	0.0103484	0.0262799	332.768	212.662	200.716	418.494	357.238	337.622
HER17_01795		SPOR domain-containing protein	CDS	0.918486	3.13635e-05	0.000348175	253.017	256.479	209.956	486.112	433.341	440.416
HER17_01800	dam	adenine-specific DNA-methyltransferase	CDS	0.262717	0.223386	0.311908	64.69	58.8486	55.0477	65.359	76.422	72.4899
HER17_01805	rpe	ribulose-phosphate 3-epimerase	CDS	0.535747	0.0145167	0.034109	117.306	86.2089	156.419	175.359	176.571	169.85
HER17_01810		phosphoglycolate phosphatase	CDS	0.769059	0.00283049	0.00946597	137.72	104.647	185.751	296.97	226.401	206.171
HER17_01815	trpS	tryptophan--tRNA ligase	CDS	1.04207	0.000290953	0.00168958	107.74	86.8383	162.639	259.965	259.084	216.496
HER17_01820		amidohydrolase	CDS	0.761807	0.00204869	0.00736425	20.6802	23.6764	27.822	48.8791	44.9279	28.5501
HER17_01825		transporter substrate-binding domain-containing protein	CDS	0.572869	0.0166207	0.0379673	26.2103	23.01	29.9086	44.9387	42.6359	30.1085
HER17_01830		ATP-binding cassette domain-containing protein	CDS	1.18938	1.9631e-05	0.000246172	7.37943	6.4976	8.44595	19.4045	17.6995	13.788
HER17_01835		ABC transporter permease	CDS	0.677907	0.00515803	0.0151933	6.8282	5.57202	4.49126	10.6305	9.29543	7.09964
HER17_01840		ABC transporter permease subunit	CDS	0.525269	0.01656	0.0378489	4.62326	5.46095	5.22655	8.82661	7.23686	5.95244
HER17_01845	cobA	uroporphyrinogen-III C-methyltransferase	CDS	0.110617	0.398709	0.501791	113.732	117.401	103.498	131.786	121.668	107.837
HER17_01850	nirD	nitrite reductase small subunit NirD	CDS	-0.325973	0.0519659	0.0961899	21.427	28.5265	24.7218	16.7425	21.3922	21.4504
HER17_01855		nitrite reductase large subunit	CDS	-1.17108	0.000250529	0.00153783	84.41	130.859	97.8737	42.9071	32.9585	63.2041
HER17_01860		enolase	CDS	-0.792178	0.00367664	0.0115907	599.974	688.431	570.628	301.663	284.572	487.321
HER17_01865		ABC transporter substrate-binding protein	CDS	-1.5692	0.00381894	0.011914	825.34	1050.63	798.45	172.031	146.074	583.209
HER17_01870		ABC transporter permease	CDS	-0.910684	0.0798986	0.136763	188.273	236.32	207.81	62.4343	42.0629	231.95
HER17_01875		ABC transporter permease	CDS	-0.558599	0.152687	0.230399	123.548	150.222	160.155	67.2329	51.4857	175.932
HER17_01880		ABC transporter ATP-binding protein	CDS	-0.487087	0.108065	0.174027	208.384	213.532	210.036	120.753	90.5986	239.548
HER17_01885		ABC transporter ATP-binding protein	CDS	-0.248869	0.360684	0.462377	150.558	157.164	168.124	114.851	85.484	200.132
HER17_01890	ppiA	peptidylprolyl isomerase A	CDS	0.404429	0.0328731	0.065628	158.898	169.437	142.786	201.821	250.446	171.3
HER17_01895		right-handed parallel beta-helix repeat-containing protein	CDS	0.457288	0.0481897	0.0904934	57.2751	43.1507	76.2322	94.9737	84.4441	63.0958
HER17_01900		polysaccharide lyase	CDS	-0.904175	0.00102531	0.00435873	136.404	128.767	98.9269	53.5201	54.7964	86.2562
HER17_01905		polysaccharide lyase	CDS	-1.88596	8.71348e-08	9.92258e-06	1546.21	1536.45	1352.39	353.905	406.452	439.615
HER17_01910		polysaccharide lyase	CDS	-0.770938	0.000431855	0.0022675	126.108	106.609	134.142	68.4062	78.035	68.5504
HER17_01915		aminodeoxychorismate synthase component II	CDS	0.419473	0.00762503	0.0206393	28.2552	28.1192	26.3712	39.4571	39.3889	31.8185
HER17_01920		aspartate aminotransferase family protein	CDS	1.5785	1.20944e-05	0.000181165	67.8196	42.3917	77.9611	220.035	195.416	146.517
HER17_01925	crp	cAMP-activated global transcriptional regulator CRP	CDS	-0.52906	0.0207829	0.0455751	1400.47	1527.6	2123.97	1018.72	1238.88	1243.5
HER17_01930		OsmC family protein	CDS	0.747185	7.20197e-05	0.000635976	69.6512	79.2115	65.4611	108.126	129.775	121.863
HER17_01935		phosphoribulokinase	CDS	0.293119	0.0423012	0.0810742	85.2102	81.7476	89.0104	118.932	98.3024	96.3862
HER17_01940		YheU family protein	CDS	0.24149	0.0944322	0.156435	15.4701	15.883	15.0835	19.2469	17.4449	18.2036
HER17_01945		hydrolase	CDS	0.0464875	0.80132	0.857711	49.0421	61.9216	56.101	63.8178	56.3881	52.3165
HER17_01950		LysE family translocator	CDS	0.736453	0.00237967	0.0083162	12.3583	14.9389	16.6733	27.7408	26.2734	19.221
HER17_01955		ABC transporter ATP-binding protein	CDS	-0.0279197	0.875782	0.914958	141.241	98.223	98.7083	126.83	105.221	99.633
HER17_01960	kefG	glutathione-regulated potassium-efflux system ancillary protein KefG	CDS	0.230669	0.190314	0.275076	52.3673	54.9427	78.4778	78.2661	75.3609	64.3513
HER17_01965	kefB	glutathione-regulated potassium-efflux system protein KefB	CDS	0.366754	0.0689387	0.121303	90.1002	91.855	141.018	164.921	125.828	125.672
HER17_01970		YheV family putative metal-binding protein	CDS	0.00571102	0.97178	0.983516	33.4475	44.8353	40.2425	45.9895	38.0731	34.9138
HER17_01975	slyD	peptidylprolyl isomerase	CDS	-0.564059	0.000613674	0.00293712	583.757	557.683	495.728	383.222	342.912	381.237
HER17_01980		lysis protein	CDS	0.00738393	0.961422	0.97743	16.5726	12.8841	13.4738	12.4343	16.405	14.3291
HER17_01985	fkpA	FKBP-type peptidyl-prolyl cis-trans isomerase	CDS	0.0711936	0.592066	0.682993	474.204	410.256	518.065	470.402	538.52	464.55
HER17_01990		PLP-dependent aminotransferase family protein	CDS	0.381277	0.00820939	0.0218202	20.0045	19.4373	17.6868	27.4255	24.5119	22.4677
HER17_01995		YggS family pyridoxal phosphate-dependent enzyme	CDS	0.910188	0.0130937	0.0315846	13.9942	15.1796	23.6685	40.105	32.534	26.6236
HER17_02000		serine hydroxymethyltransferase	CDS	0.722411	0.025026	0.0526902	39.0843	45.5387	55.9221	93.6777	74.0876	64.0915
HER17_02005	pmrB	two-component system sensor histidine kinase PmrB	CDS	-0.63717	0.00182845	0.00674854	59.9423	60.4221	48.0724	33.5376	33.2131	41.5588
HER17_02010	pmrA	two-component system response regulator PmrA	CDS	-0.350759	0.185414	0.269543	98.9911	116.105	71.4627	57.7057	62.967	104.07
HER17_02015	eptA	phosphoethanolamine transferase EptA	CDS	0.470057	0.0758913	0.131266	27.5617	36.0793	19.0382	32.7145	43.4636	38.377
HER17_02020		transcriptional regulator	CDS	-0.306996	0.0663685	0.117555	225.295	172.196	155.187	142.802	159.317	144.633
HER17_02025	tusD	sulfurtransferase complex subunit TusD	CDS	0.0580502	0.73003	0.799423	36.7193	23.5654	26.8879	32.767	29.4992	28.4851
HER17_02030	tusC	sulfurtransferase complex subunit TusC	CDS	0.194719	0.28805	0.385016	27.5795	21.7327	22.496	29.7023	25.4245	27.0565
HER17_02035	tusB	sulfurtransferase complex subunit TusB	CDS	-0.207617	0.403733	0.506176	40.8269	49.2226	22.8935	28.1436	30.9211	38.7666
HER17_02040	rpsL	30S ribosomal protein S12	CDS	0.851371	0.000147282	0.00105265	982.567	1205.54	1005.58	1619.39	2024.73	2118.01
HER17_02045	rpsG	30S ribosomal protein S7	CDS	0.825851	0.00021916	0.00138359	1411.59	1398.8	1237.98	2038.11	2395.93	2742.04
HER17_02050	fusA	elongation factor G	CDS	0.810994	9.84317e-05	0.000787823	4453.67	4861.07	4585.93	7708.73	7503.47	9175.43
HER17_02055	tuf	elongation factor Tu	CDS	0.422854	0.0137495	0.0328666	2509.52	2844.69	2555.53	3528.33	3169.68	3905.6
HER17_02060	bfd	bacterioferritin-associated ferredoxin	CDS	1.04292	0.00357112	0.0113311	2.22272	1.68456	1.47059	2.46935	4.1596	4.50221
HER17_02065	bfr	bacterioferritin	CDS	-0.668361	0.0646776	0.11518	1384.38	1423.1	1159.36	459.212	764.921	1271.94
HER17_02070	rpsJ	30S ribosomal protein S10	CDS	0.749077	0.00361939	0.0114623	1179.3	1271.27	787.699	1405.78	1863.93	2172.96
HER17_02075	rplC	50S ribosomal protein L3	CDS	0.886494	0.000367697	0.00199359	2194.13	2290.93	1585.28	3221.19	3598.71	4402.23
HER17_02080	rplD	50S ribosomal protein L4	CDS	1.08859	1.68338e-05	0.000221377	1427.57	1480.19	1149.98	2792.75	2490.73	3346.03
HER17_02085	rplW	50S ribosomal protein L23	CDS	1.02796	8.64559e-05	0.000717738	815.472	826.824	663.832	1269.65	1504.86	1928.03
HER17_02090	rplB	50S ribosomal protein L2	CDS	1.20608	1.07645e-05	0.000167911	1368.82	1835.77	1619.97	3563.52	3175.45	4391.75
HER17_02095	rpsS	30S ribosomal protein S19	CDS	1.24304	3.77058e-05	0.000400882	380.921	539.023	536.805	999.859	1039.39	1408.82
HER17_02100	rplV	50S ribosomal protein L22	CDS	1.10739	1.58103e-05	0.000212082	648.856	850.26	830.863	1487.84	1515.92	2016.32
HER17_02105	rpsC	30S ribosomal protein S3	CDS	0.923013	9.49511e-05	0.000770059	1181.24	1478.31	1407.33	2300.44	2313.69	3096.98
HER17_02110	rplP	50S ribosomal protein L16	CDS	0.843037	0.000250173	0.00153783	944.656	1181.64	1077.84	2021.08	1603.02	2123.55
HER17_02115	rpmC	50S ribosomal protein L29	CDS	0.816368	8.54625e-05	0.000713336	391.288	443.114	416.415	695.866	667.022	839.77
HER17_02120	rpsQ	30S ribosomal protein S17	CDS	0.866086	0.000210315	0.00133967	291.621	248.538	250.517	444.395	441.427	555.373
HER17_02125	rplN	50S ribosomal protein L14	CDS	0.901515	6.43495e-05	0.000586417	1230.76	1632.71	1460.14	2576.51	2478.53	3021.59
HER17_02130	rplX	50S ribosomal protein L24	CDS	0.579483	0.00528876	0.0155175	1426.52	1553.98	1298.01	1650.72	2209.3	2533.47
HER17_02135	rplE	50S ribosomal protein L5	CDS	0.784304	0.000485297	0.00246311	1866.23	2053.87	1888.75	2784.5	3210.02	4009.87
HER17_02140	rpsN	30S ribosomal protein S14	CDS	0.854777	0.000107212	0.000842325	1019.52	1170.36	1008.9	1757.97	1754.67	2272.32
HER17_02145	rpsH	30S ribosomal protein S8	CDS	0.690185	0.00213928	0.00762576	1716.7	1765.27	1435.97	2272.59	2476.07	3186.44
HER17_02150	rplF	50S ribosomal protein L6	CDS	1.06422	5.56059e-06	0.000105626	1443.52	1627.81	1522.04	3025.79	2912.95	3666.16
HER17_02155	rplR	50S ribosomal protein L18	CDS	0.956691	1.91707e-05	0.000243132	926.945	1044.98	945.191	1829.37	1685.53	2146.82
HER17_02160	rpsE	30S ribosomal protein S5	CDS	1.02997	1.34796e-05	0.000193922	970.955	1278.18	1203.22	2289.42	2140.54	2619.68
HER17_02165	rpmD	50S ribosomal protein L30	CDS	1.00494	1.837e-05	0.000236486	313.99	342.225	329.193	669.229	575.701	732.648
HER17_02170	rplO	50S ribosomal protein L15	CDS	0.879241	3.67379e-05	0.000394517	1183.38	1309.52	1280.72	2087.55	2196.91	2656.78
HER17_02175	secY	preprotein translocase subunit SecY	CDS	0.867602	3.14622e-05	0.000348366	2603.07	3088.21	2648.25	4911.5	4787.38	5517.67
HER17_02180	rpmJ	50S ribosomal protein L36	CDS	0.477993	0.0108531	0.027222	470.683	533.229	374.086	540.665	701.041	677.604
HER17_02185	rpsM	30S ribosomal protein S13	CDS	0.590235	0.00302159	0.00997242	1779.81	2162.89	1493.42	2407.18	3052.79	2724.1
HER17_02190	rpsK	30S ribosomal protein S11	CDS	0.796112	0.000312405	0.00178267	1475.99	1911.46	1358.53	3013.18	2657.33	2570.48
HER17_02195	rpsD	30S ribosomal protein S4	CDS	0.681633	0.00198009	0.00718415	3156.94	3111.18	2064.77	4716.95	4483.92	4164.72
HER17_02200	rpoA	DNA-directed RNA polymerase subunit alpha	CDS	0.978654	2.03835e-05	0.00025187	3241.47	4029.18	3119.02	6770.87	7291.52	6411.77
HER17_02205	rplQ	50S ribosomal protein L17	CDS	1.04561	7.23571e-06	0.000126743	673.093	795.984	597.059	1481.12	1472.16	1311.72
HER17_02210		alternative ribosome-rescue factor A	CDS	-0.272253	0.517146	0.614308	5.51235	6.70123	3.75596	1.97898	5.49661	5.80092
HER17_02215	mscL	large-conductance mechanosensitive channel protein MscL	CDS	-0.404661	0.183292	0.267277	282.926	262.125	198.271	115.149	184.529	261.886
HER17_02220	trkA	Trk system potassium transporter TrkA	CDS	0.206909	0.13791	0.211795	103.259	99.9631	93.1439	107.933	119.079	115.066
HER17_02225	rsmB	16S rRNA (cytosine(967)-C(5))-methyltransferase RsmB	CDS	-0.554693	0.0152245	0.0354215	160.089	98.3896	91.574	80.07	85.6326	72.6197
HER17_02230	fmt	methionyl-tRNA formyltransferase	CDS	-0.624687	0.00183757	0.00676792	242.116	322.64	253.677	193.03	178.82	158.941
HER17_02235	def	peptide deformylase	CDS	-0.715334	0.00138385	0.00544716	192.897	240.8	162.103	96.5673	142.912	123.421
HER17_02240	dprA	DNA-protecting protein DprA	CDS	-0.248118	0.0906043	0.1518	66.8772	76.8235	80.0676	60.6479	63.4976	64.2647
HER17_02245		DUF494 domain-containing protein	CDS	-0.240778	0.177221	0.260738	160.285	215.272	211.546	137.425	168.188	191.257
HER17_02250		hypothetical protein	CDS	-0.274092	0.169029	0.251368	154.932	208.812	235.354	139.65	180.964	174.829
HER17_02255	tsaC	L-threonylcarbamoyladenylate synthase type 1 TsaC	CDS	0.131031	0.323498	0.423989	151.75	142.114	172.953	176.217	176.359	158.616
HER17_02260	aroE	shikimate dehydrogenase	CDS	-0.0415012	0.793476	0.851011	196.986	158.849	209.499	201.418	196.18	151.69
HER17_02265		DUF1488 domain-containing protein	CDS	0.0972917	0.605235	0.69425	31.1892	25.3425	37.7385	31.9439	41.1928	27.7059
HER17_02270		gamma carbonic anhydrase family protein	CDS	0.369843	0.0463003	0.0874447	101.303	103.351	153.021	151.751	167.827	142.599
HER17_02295	metA	homoserine O-succinyltransferase	CDS	1.66033	7.9497e-07	2.87941e-05	21.0003	22.1955	14.0501	63.5201	69.5035	47.9658
HER17_02300	aceB	malate synthase A	CDS	-0.235348	0.434153	0.535828	19.2754	10.6812	25.934	15.1664	15.8319	16.472
HER17_02305	aceA	isocitrate lyase	CDS	-0.305645	0.200594	0.286939	11.2203	7.97853	16.8124	9.33449	9.33788	10.4546
HER17_02310	aceK	bifunctional isocitrate dehydrogenase kinase/phosphatase	CDS	-0.604568	0.00566376	0.016356	13.4964	11.1255	16.6932	10.2627	8.42531	8.46329
HER17_02315	iclR	glyoxylate bypass operon transcriptional repressor IclR	CDS	0.43303	0.0315355	0.0633973	61.6316	68.4377	86.0692	116.672	95.1402	79.9575
HER17_02320	metH	methionine synthase	CDS	0.600274	0.00107284	0.00448512	297.631	224.417	291.117	456.497	395.862	380.393
HER17_02325		helix-turn-helix transcriptional regulator	CDS	0.912628	0.00282859	0.00946597	3.85864	7.14551	6.71701	13.958	11.3752	7.98709
HER17_02330		TonB-dependent siderophore receptor	CDS	-0.402674	0.0434258	0.0829152	10.5979	14.5132	11.9436	10.2627	8.36165	9.39403
HER17_02335		DASS family sodium-coupled anion symporter	CDS	-1.53462	4.89666e-05	0.000478909	1222.87	1902.72	1665.3	503.204	386.143	764.336
HER17_02340		Na/Pi cotransporter family protein	CDS	-1.17155	9.06756e-06	0.000146843	279.547	268.16	362.937	153.292	119.122	131.841
HER17_02345	lysC	lysine-sensitive aspartokinase 3	CDS	0.142443	0.360669	0.462377	136.671	151.833	144.058	189.825	154.096	133.508
HER17_02350	pgi	glucose-6-phosphate isomerase	CDS	-0.428537	0.0150385	0.0350653	824.54	821.641	687.163	615.586	537.204	580.915
HER17_02355		DUF4156 domain-containing protein	CDS	-0.145953	0.263721	0.358165	137.506	151.796	161.01	143.327	126.74	136.906
HER17_02360	epmB	EF-P beta-lysylation protein EpmB	CDS	-0.792985	0.000332464	0.00185827	204.828	238.616	153.438	113.713	116.341	114.438
HER17_02365	efp	elongation factor P	CDS	0.00964448	0.946973	0.967894	240.712	259.774	215.799	216.9	271.711	232.491
HER17_02370		entericidin A/B family lipoprotein	CDS	-0.698979	0.12243	0.192235	46.6771	66.0312	41.8919	16.3923	22.9202	55.9746
HER17_02375		DMT family protein	CDS	-1.00405	0.00987523	0.0253673	94.9546	128.471	58.8037	33.9054	37.7335	69.1132
HER17_02380		lipocalin family protein	CDS	-0.313893	0.234245	0.325053	96.5905	128.934	70.5485	65.6567	72.0078	100.542
HER17_02385	frdD	fumarate reductase subunit FrdD	CDS	-0.382041	0.359937	0.461973	344.362	476.583	787.918	288.896	207.365	738.319
HER17_02390	frdC	fumarate reductase subunit FrdC	CDS	-0.987939	0.0181829	0.0411619	959.753	831.23	1065.9	320.893	247.921	871.653
HER17_02395		succinate dehydrogenase/fumarate reductase iron-sulfur subunit	CDS	-0.834934	0.0400383	0.0775017	1667.16	1613.81	2354.75	734.798	551.402	1873.26
HER17_02400	frdA	fumarate reductase (quinol) flavoprotein subunit	CDS	-1.17261	0.00913387	0.0238475	4316.61	4690.86	7025.64	1739.86	1170.78	4201.95
HER17_02405	epmA	elongation factor P--(R)-beta-lysine ligase	CDS	0.32668	0.113058	0.180302	59.8356	75.4351	39.9245	74.816	69.546	75.3687
HER17_02410	mscM	miniconductance mechanosensitive channel MscM	CDS	0.44702	0.00397345	0.0123509	137.311	112.421	124.781	181.611	171.117	157.815
HER17_02415	psd	phosphatidylserine decarboxylase	CDS	0.459253	0.00549405	0.0159522	169.762	148.556	149.841	244.553	207.237	191.842
HER17_02420	rsgA	small ribosomal subunit biogenesis GTPase RsgA	CDS	0.259845	0.105759	0.171218	207.353	256.165	208.347	309.702	263.158	231.582
HER17_02425	orn	oligoribonuclease	CDS	-0.0841477	0.48248	0.58252	136.706	151.185	131.419	139.194	127.738	128.616
HER17_02440		hypothetical protein	CDS	-1.57594	0.00458804	0.0139073	99.649	95.1315	46.2838	13.2749	21.8803	45.758
HER17_02445		hypothetical protein	CDS	-0.00619504	0.977225	0.986224	5.37009	5.49797	4.27266	4.20315	6.36674	4.52385
HER17_02450		MFS transporter	CDS	0.924736	0.000713293	0.00332093	41.4137	48.5006	41.097	109.772	82.1097	56.7971
HER17_02455		noncanonical pyrimidine nucleotidase, YjjG family	CDS	0.931194	0.000224123	0.00141076	37.1105	33.0989	43.9189	86.725	75.5731	55.3036
HER17_02460		DUF1963 domain-containing protein	CDS	0.333846	0.17079	0.253281	45.1835	28.3969	39.2886	55.5691	55.1572	31.5155
HER17_02465		ABC transporter substrate-binding protein	CDS	0.75915	0.00195115	0.00709719	7.46834	7.97853	10.3935	15.7443	16.0654	11.9049
HER17_02470		ABC transporter permease	CDS	0.759807	0.00164396	0.00617424	7.36165	7.73788	11.4269	15.5166	16.0017	13.3768
HER17_02475		ABC transporter ATP-binding protein	CDS	0.544421	0.022437	0.0482615	9.10426	6.94188	11.6057	14.1856	15.1953	10.9308
HER17_02480		MFS transporter	CDS	0.975922	0.00014443	0.00104097	15.0078	12.699	16.1765	33.2399	32.3642	20.6928
HER17_02485		LysR family transcriptional regulator	CDS	0.772457	0.00344567	0.0110066	14.8478	23.1951	17.2099	31.1033	33.0434	30.2384
HER17_02490		LysE family translocator	CDS	2.34052	0.00033619	0.00187582	5.77907	6.84932	3.8752	32.1015	42.9542	8.59316
HER17_02495		NAD(P)-dependent alcohol dehydrogenase	CDS	-0.116784	0.5756	0.667965	345.162	353.11	375.477	292.504	259.296	438.467
HER17_02500		hypothetical protein	CDS	0.178231	0.215619	0.304143	39.1021	32.1178	34.3402	40.9106	44.4823	34.0479
HER17_02505		D-2-hydroxyacid dehydrogenase	CDS	0.292122	0.177896	0.261281	19.3999	17.1603	31.6972	30.718	27.4406	25.3899
HER17_02510		hypothetical protein	CDS	-0.669487	0.00745747	0.0203168	326.793	181.803	311.526	159.334	211.8	144.504
HER17_02520		ABC transporter ATP-binding protein	CDS	-0.745825	0.00670814	0.0186745	34.8878	23.9911	32.9293	19.965	22.5595	12.2079
HER17_02525		ABC transporter permease	CDS	-0.313189	0.120967	0.190288	28.5397	25.361	32.9293	28.669	24.0875	17.0997
HER17_02530		TolC family protein	CDS	-0.17636	0.31299	0.412241	27.7395	22.7323	28.4778	26.1471	24.9788	18.7231
HER17_02535		HlyD family efflux transporter periplasmic adaptor subunit	CDS	-0.421747	0.0149567	0.0349126	34.2477	30.0259	35.632	27.2329	25.1274	22.208
HER17_02540		hypothetical protein	CDS	-1.32099	2.88589e-06	6.74005e-05	258.885	194.317	240.203	78.126	93.9942	105.434
HER17_02545		hypothetical protein	CDS	-0.784985	0.00168737	0.00631507	1726.34	1941.6	1776.17	932.679	1125.47	1101.4
HER17_02550		DUF4173 domain-containing protein	CDS	-0.281077	0.14404	0.219946	32.594	27.4898	29.2131	28.3888	25.1274	19.9569
HER17_02555	ahpC	alkyl hydroperoxide reductase subunit C	CDS	6.5614	1.01014e-08	2.69833e-06	18.902	21.7697	15.4412	1868.56	2492.77	939.468
HER17_02560	ahpF	alkyl hydroperoxide reductase subunit F	CDS	6.57599	2.62887e-10	3.74527e-07	20.5557	22.7138	17.8657	2327.13	2392.19	1114.34
HER17_02565	queG	tRNA epoxyqueuosine(34) reductase QueG	CDS	-0.770464	0.000135635	0.000999486	59.8712	66.1422	58.2472	37.5656	36.2904	34.1562
HER17_02570	nnr	bifunctional ADP-dependent NAD(P)H-hydrate dehydratase/NAD(P)H-hydrate epimerase	CDS	0.0353337	0.832483	0.882449	101.534	133.913	108.486	117.846	96.5197	138.097
HER17_02575	tsaE	tRNA (adenosine(37)-N6)-threonylcarbamoyltransferase complex ATPase subunit type 1 TsaE	CDS	0.231078	0.112356	0.179719	55.159	58.4784	46.0851	67.3905	58.0858	61.9919
HER17_02580	amiB	N-acetylmuramoyl-L-alanine amidase AmiB	CDS	0.300456	0.100859	0.165225	181.765	148.723	111.606	201.891	170.034	172.534
HER17_02585	mutL	DNA mismatch repair endonuclease MutL	CDS	0.0278699	0.808102	0.862725	194.799	172.362	197.516	201.664	185.081	188.941
HER17_02590	miaA	tRNA (adenosine(37)-N6)-dimethylallyltransferase MiaA	CDS	-0.26809	0.187764	0.272405	904.345	1208.39	844.575	724.5	740.961	990.356
HER17_02595	hfq	RNA chaperone Hfq	CDS	-0.360574	0.182074	0.265955	1154.61	1504.06	1168.92	670.069	1135.08	1176.01
HER17_02600	hflX	GTPase HflX	CDS	-0.201551	0.171504	0.253987	546.256	703.703	540.978	507.005	508.341	542.083
HER17_02605	hflK	FtsH protease activity modulator HflK	CDS	0.299005	0.04579	0.0866341	734.849	560.219	694.078	886.444	776.084	784.705
HER17_02610	hflC	protease modulator HflC	CDS	0.335273	0.0214357	0.0466716	485.246	390.245	498.172	579.982	566.576	586.478
HER17_02615		DUF2065 domain-containing protein	CDS	0.658875	0.00997891	0.0255906	2.16937	3.31359	3.73609	4.78108	5.43295	4.32905
HER17_02620		adenylosuccinate synthase	CDS	0.204134	0.15827	0.237516	656.858	771.382	750.338	918.878	788.605	802.216
HER17_02625	mpl	UDP-N-acetylmuramate:L-alanyl-gamma-D-glutamyl-meso-diaminopimelate ligase	CDS	0.482492	0.00420703	0.0129545	191.332	161.403	152.683	263.555	224.364	218.227
HER17_02630	fbp	class 1 fructose-bisphosphatase	CDS	-0.0327912	0.827146	0.878098	264.948	254.239	368.661	273.292	300.765	293.834
HER17_02635	ruvX	Holliday junction resolvase RuvX	CDS	0.400674	0.0568026	0.103352	37.7685	31.8401	53.6566	60.0175	57.6614	45.0221
HER17_02640		YqgE/AlgH family protein	CDS	0.257842	0.186936	0.271387	85.8148	56.6087	84.2409	94.3607	102.908	73.7453
HER17_02645	gshB	glutathione synthase	CDS	0.161929	0.402433	0.505138	346.033	245.372	396.026	425.113	375.446	304.137
HER17_02650	rsmE	16S rRNA (uracil(1498)-N(3))-methyltransferase	CDS	0.674261	0.00133309	0.00530999	66.9306	52.9804	57.8299	104.536	104.096	75.0007
HER17_02655	endA	deoxyribonuclease I	CDS	0.580654	0.00733271	0.0201026	25.9969	33.8394	31.6375	52.5394	48.8753	35.3683
HER17_02660		SprT family zinc-dependent metalloprotease	CDS	0.0551376	0.874186	0.91421	4.72995	12.2362	10.8108	10.035	10.0382	8.76632
HER17_02665	metK	methionine adenosyltransferase	CDS	1.49339	1.92853e-06	5.31775e-05	110.834	122.862	113.017	397.635	333.001	245.522
HER17_02670		hypothetical protein	CDS	0.713552	0.0114787	0.0283583	20.449	19.7149	26.4507	29.0017	41.978	38.2688
HER17_02675	speA	biosynthetic arginine decarboxylase	CDS	0.147031	0.464596	0.5655	478.97	497.52	832.334	645.989	613.308	743.579
HER17_02680		LuxR family transcriptional regulator	CDS	-0.643722	0.0438948	0.0836408	63.8543	65.9016	52.2059	23.38	48.5145	44.6108
HER17_02685		M48 family metallopeptidase	CDS	-0.514102	0.00913393	0.0238475	533.453	367.161	492.747	331.156	369.356	275.154
HER17_02690	tkt	transketolase	CDS	0.479889	0.0626581	0.112169	736.823	617.994	1257.73	1482.73	1138.69	1022.09
HER17_02695	epd	erythrose-4-phosphate dehydrogenase	CDS	-0.0473513	0.683287	0.76251	226.326	237.579	227.246	237.793	216.66	214.374
HER17_02700	pgk	phosphoglycerate kinase	CDS	-0.477032	0.0225313	0.0484157	1586.58	1214.63	2036.51	1114.83	1060.85	1299.99
HER17_02705	fbaA	class II fructose-bisphosphate aldolase	CDS	-0.110322	0.556499	0.650391	2583.55	1862.61	3157.22	2197.69	2200.22	2645.72
HER17_02710	mscS	small-conductance mechanosensitive channel MscS	CDS	0.501257	0.00552414	0.0160286	241.69	203.443	288.534	351.348	296.372	390.74
HER17_02715	argO	arginine exporter ArgO	CDS	1.21002	3.21177e-05	0.000354706	10.1712	11.6624	7.90938	20.7005	22.5595	25.5847
HER17_02720		oxidative stress defense protein	CDS	0.0418218	0.800161	0.856686	554.773	589.597	502.027	554.886	468.38	671.565
HER17_02725		LysR family transcriptional regulator ArgP	CDS	0.289433	0.137119	0.210883	79.1466	97.0197	125.517	141.278	121.01	106.386
HER17_02730	rpiA	ribose-5-phosphate isomerase RpiA	CDS	-0.0153721	0.914322	0.944601	142.379	125.361	128.08	124.676	119.185	147.772
HER17_02735	serA	phosphoglycerate dehydrogenase	CDS	1.65534	6.55227e-07	2.593e-05	416.609	335.006	366.038	1418.86	1236.65	865.073
HER17_02740		zinc-binding alcohol dehydrogenase family protein	CDS	-0.616302	0.0497898	0.0929671	154.043	211.681	106.518	95.3589	82.0036	130.716
HER17_02745		LysR family transcriptional regulator	CDS	0.401821	0.0401877	0.0776852	6.57925	7.46021	9.02226	11.2784	11.2903	7.87886
HER17_02750		HAMP domain-containing protein	CDS	0.476049	0.0892827	0.149858	71.0737	44.3355	85.7314	108.792	100	70.9531
HER17_02755	ettA	energy-dependent translational throttle protein EttA	CDS	-0.0444868	0.749002	0.814564	1142.14	966.902	995.768	1084.99	905.159	1020.38
HER17_02760	sltY	murein transglycosylase	CDS	0.451244	0.0210944	0.0461683	146.433	125.75	207.154	246.69	205.327	203.314
HER17_02765	trpR	trp operon repressor	CDS	-0.404329	0.0287523	0.0590522	37.6618	38.2451	43.0644	30.9632	29.1384	29.7838
HER17_02770	yjjX	inosine/xanthosine triphosphatase	CDS	-0.181465	0.287579	0.384784	237.333	315.606	206.26	217.758	208.532	243.184
HER17_02775	gpmB	2,3-diphosphoglycerate-dependent phosphoglycerate mutase GpmB	CDS	-0.0812993	0.703003	0.778924	268.398	405.239	285.612	293.327	274.661	338.705
HER17_02780	robA	MDR efflux pump AcrAB transcriptional activator RobA	CDS	-0.122455	0.503582	0.6007	194.604	247.723	171.979	207.776	180.709	175.824
HER17_02785	creA	protein CreA	CDS	-0.347131	0.033946	0.0673561	24.3077	29.1559	36.6654	24.1506	22.6656	24.0262
HER17_02790	arcA	two-component system response regulator ArcA	CDS	0.395957	0.0113794	0.0282108	479.361	487.339	511.01	651.471	628.651	664.27
HER17_02795		tRNA/rRNA methyltransferase	CDS	0.995066	1.46768e-05	0.000202351	34.1232	37.3751	34.6781	80.6479	64.1979	66.7755
HER17_02800	thrL	thr operon leader peptide	CDS	0.812787	0.00513648	0.0151716	4.26762	2.73973	2.84181	4.50087	6.32429	6.51521
HER17_02805	thrA	bifunctional aspartate kinase/homoserine dehydrogenase I	CDS	0.177116	0.291432	0.388758	109.482	87.2826	139.865	136.497	127.483	116.603
HER17_02810	thrB	homoserine kinase	CDS	0.159001	0.414806	0.516574	75.3058	61.5143	106.081	106.024	89.3677	75.78
HER17_02815	thrC	threonine synthase	CDS	0.00458358	0.981105	0.988554	256.093	152.666	262.619	253.695	227.462	192.34
HER17_02820	yaaA	peroxide stress protein YaaA	CDS	-0.129784	0.554833	0.649331	60.3691	75.9534	106.161	72.2066	72.411	76.9921
HER17_02825	tal	transaldolase	CDS	0.973651	0.00018169	0.00119837	622.148	485.099	732.194	1357.28	1303.97	951.027
HER17_02830		GGDEF domain-containing protein	CDS	-1.49901	5.58083e-05	0.000530055	115.973	114.18	100.576	24.7986	37.2242	55.0222
HER17_02835	mog	molybdopterin adenylyltransferase	CDS	0.12551	0.441807	0.543547	78.9688	88.3933	117.091	101.734	102.611	105.953
HER17_02840		MFS transporter	CDS	0.247661	0.0853726	0.144852	44.1521	52.8138	45.1113	61.5236	54.8813	52.2732
HER17_02845	satP	acetate uptake transporter	CDS	-0.409262	0.0581543	0.105408	33.3941	55.0537	36.1089	31.7163	28.4593	33.615
HER17_02850	dnaK	molecular chaperone DnaK	CDS	-0.961539	0.00874036	0.0230316	379.143	377.027	876.968	255.902	295.098	287.622
HER17_02855	dnaJ	molecular chaperone DnaJ	CDS	-0.692822	0.101437	0.16601	37.1283	40.6517	131.419	44.6935	42.4661	42.2298
HER17_02860	nhaA	Na+/H+ antiporter NhaA	CDS	-0.803943	0.00380515	0.0118796	67.9797	128.212	121.562	62.119	50.9551	68.9184
HER17_02865	nhaR	transcriptional activator NhaR	CDS	-0.26217	0.129957	0.202493	98.0842	119.919	137.103	105.569	90.535	99.9793
HER17_02870	rpsT	30S ribosomal protein S20	CDS	-0.248125	0.356085	0.457716	186.139	186.653	98.1519	101.033	158.065	137.469
HER17_02875	ribF	bifunctional riboflavin kinase/FAD synthetase	CDS	0.378677	0.0190849	0.0427049	202.232	212.625	179.293	278.073	269.016	225.392
HER17_02880	ileS	isoleucine--tRNA ligase	CDS	1.23156	1.41923e-05	0.000199297	604.367	457.053	498.391	1450.38	1197.43	1014.94
HER17_02885	lspA	signal peptidase II	CDS	0.64725	0.000970872	0.00420416	101.481	124.695	106.419	203.52	169.228	148.14
HER17_02890	fkpB	FKBP-type peptidyl-prolyl cis-trans isomerase	CDS	0.728926	0.00472658	0.0142263	61.3826	98.186	104.312	174.991	145.034	117.296
HER17_02895	ispH	4-hydroxy-3-methylbut-2-enyl diphosphate reductase	CDS	0.540314	0.0012359	0.00500213	126.962	139.708	148.39	207.25	217.7	178.66
HER17_02900	dapB	4-hydroxy-tetrahydrodipicolinate reductase	CDS	-0.723907	0.0026472	0.00904151	216.92	198.964	128.2	121.366	101.38	106.668
HER17_02905	carA	glutamine-hydrolyzing carbamoyl-phosphate synthase small subunit	CDS	-1.73902	1.38558e-06	4.17041e-05	230.843	152.166	156.896	53.3975	46.2649	62.0785
HER17_02910	carB	carbamoyl-phosphate synthase large subunit	CDS	-1.40122	1.75427e-05	0.000229761	253.017	264.976	343.999	98.4938	84.2319	143.638
HER17_02915		YafY family transcriptional regulator	CDS	-0.816188	0.0138386	0.0330057	8.12627	8.77454	8.86328	4.32574	3.73515	6.58015
HER17_02920		drug:proton antiporter	CDS	-0.261011	0.155422	0.233898	4.64104	5.03518	3.67647	3.95797	3.39559	3.78792
HER17_02925		LysE family translocator	CDS	0.124293	0.483255	0.58329	48.0819	73.7135	47.198	62.1366	62.6911	59.3729
HER17_02930		threonine/serine exporter ThrE family protein	CDS	1.66201	4.11671e-07	1.91248e-05	60.6358	55.3314	68.8395	233.222	199.406	152.188
HER17_02935		threonine/serine exporter	CDS	1.55729	8.3781e-06	0.000139331	26.566	15.5313	22.1781	76.2346	63.7947	49.1347
HER17_02940	folA	type 3 dihydrofolate reductase	CDS	0.87346	0.000218013	0.00138042	33.2697	31.4513	32.5914	65.0612	65.7047	47.5113
HER17_02945		LysR family transcriptional regulator	CDS	-0.112345	0.428182	0.529835	24.0765	20.6405	23.6884	23.5902	21.6681	18.0088
HER17_02950		DMT family transporter	CDS	0.637463	0.0454902	0.0862578	0.889088	1.35135	1.03339	1.7338	1.99491	1.36365
HER17_02955		hypothetical protein	CDS	0.81273	0.000302192	0.00174536	2.18716	2.38801	2.60334	4.15061	4.60527	3.85285
HER17_02960	apaH	bis(5'-nucleosyl)-tetraphosphatase (symmetrical)	CDS	0.0341315	0.816155	0.868588	75.1991	97.1493	87.7783	88.126	86.9484	91.2779
HER17_02965	apaG	Co2+/Mg2+ efflux protein ApaG	CDS	-0.160951	0.398371	0.501661	45.8592	76.2866	63.3347	58.7215	52.0587	55.1088
HER17_02970	rsmA	16S rRNA (adenine(1518)-N(6)/adenine(1519)-N(6))-dimethyltransferase RsmA	CDS	-0.261851	0.0788277	0.135505	204.81	190.966	163.295	162.714	147.369	156.192
HER17_02975	pdxA	4-hydroxythreonine-4-phosphate dehydrogenase PdxA	CDS	0.271277	0.103812	0.168873	80.2135	85.0427	99.8411	125.114	102.398	92.4035
HER17_02980	surA	peptidylprolyl isomerase SurA	CDS	0.382507	0.0155051	0.0358597	241.53	266.068	318.144	386.427	372.051	317.947
HER17_02985	lptD	LPS assembly protein LptD	CDS	-0.0687886	0.688109	0.766878	906.941	657.35	604.909	761.225	660.061	646.911
HER17_02990	djlA	co-chaperone DjlA	CDS	0.681026	0.000594915	0.00288284	17.5684	16.1052	13.8514	29.317	25.3184	21.5586
HER17_02995	rluA	bifunctional tRNA pseudouridine(32) synthase/23S rRNA pseudouridine(746) synthase RluA	CDS	0.209883	0.238106	0.328916	30.8514	34.4687	27.663	31.4185	36.0994	40.0437
HER17_03000	rapA	RNA polymerase-associated protein RapA	CDS	0.342041	0.0788709	0.135505	376.155	317.772	221.185	436.585	370.098	353.272
HER17_03005		DNA polymerase II	CDS	-0.278124	0.0906598	0.151825	53.4698	46.1126	39.5469	43.6777	34.3167	36.732
HER17_03010		diguanylate cyclase	CDS	-0.0562783	0.722469	0.793198	31.8471	30.8775	21.2242	27.5657	27.3345	25.8444
HER17_03015		DedA family protein	CDS	0.113383	0.478526	0.579218	39.0132	56.6087	39.4078	46.9702	45.9891	53.1174
HER17_03020	ilvN	acetolactate synthase small subunit	CDS	1.36513	1.14533e-06	3.64624e-05	8.01957	8.18216	10.1351	26.1996	18.4848	23.1388
HER17_03025	ilvB	acetolactate synthase large subunit	CDS	1.62716	2.35918e-07	1.51589e-05	48.7042	50.4814	66.097	197.933	141.214	171.387
HER17_03030		family 43 glycosylhydrolase	CDS	-0.730557	0.0298754	0.0607936	183.703	215.402	287.739	110.823	85.1657	217.967
HER17_03035	thiQ	thiamine ABC transporter ATP-binding protein ThiQ	CDS	0.012854	0.941449	0.963543	8.19739	9.81119	7.35295	8.10857	7.57642	9.91352
HER17_03040	thiP	thiamine/thiamine pyrophosphate ABC transporter permease ThiP	CDS	0.0425833	0.772942	0.832968	6.79263	7.01593	6.47854	7.46059	6.00595	7.42431
HER17_03045		thiamine ABC transporter substrate binding subunit	CDS	-0.25702	0.109496	0.175868	34.5322	26.5828	31.7568	24.5359	23.6843	29.5024
HER17_03050	sgrR	HTH-type transcriptional regulator SgrR	CDS	-0.135121	0.35967	0.461908	35.0656	38.9856	41.4945	36.8651	35.5476	32.7925
HER17_03055		glucose uptake inhibitor SgrT	CDS	1.21886	0.000925651	0.00406165	0.782398	0.758979	0.63593	1.36602	1.65535	2.07794
HER17_03060		HAMP domain-containing protein	CDS	-0.147246	0.505027	0.601753	265.677	343.836	252.425	202.434	244.186	331.713
HER17_03065		AraC family transcriptional regulator	CDS	-0.264078	0.054109	0.0992721	42.8363	42.9656	39.4476	37.7758	32.5977	33.9181
HER17_03070		AzlC family ABC transporter permease	CDS	0.955067	0.00223348	0.00790224	24.4499	15.5868	22.5755	46.2171	44.2064	30.9527
HER17_03075		AzlD domain-containing protein	CDS	1.49149	1.01574e-05	0.000161987	4.81886	3.60978	6.81638	14.1681	16.4262	12.2512
HER17_03080	leuD	3-isopropylmalate dehydratase small subunit	CDS	0.182395	0.230132	0.319865	82.3296	91.6884	107.432	122.224	104.881	92.252
HER17_03085	leuC	3-isopropylmalate dehydratase large subunit	CDS	0.101377	0.487022	0.586925	189.589	212.847	233.009	259.86	218.337	203.487
HER17_03090	leuB	3-isopropylmalate dehydrogenase	CDS	0.431323	0.0255638	0.0536375	136.084	150.389	170.39	242.609	203.948	169.482
HER17_03095	leuA	2-isopropylmalate synthase	CDS	0.23131	0.228997	0.318702	136.368	123.399	148.569	181.646	167.551	130.131
HER17_03100		long-chain fatty acid--CoA ligase	CDS	-1.41895	4.1757e-06	8.52339e-05	205.966	167.845	184.142	72.8896	58.192	77.5765
HER17_03105	ilvI	acetolactate synthase 3 large subunit	CDS	0.821192	0.00014901	0.00105968	445.095	353.814	507.174	813.047	671.797	822.822
HER17_03110	ilvN	acetolactate synthase small subunit	CDS	0.875967	0.000411979	0.00218388	114.319	73.5839	131.697	192.136	189.983	204.418
HER17_03115	cra	catabolite repressor/activator	CDS	0.113227	0.362508	0.464297	148.922	183.673	171.105	180.543	175.361	188.92
HER17_03120		L-alanine exporter AlaE	CDS	0.249237	0.109492	0.175868	254.67	302.166	328.776	353.87	349.215	349.527
HER17_03125	mraZ	division/cell wall cluster transcriptional repressor MraZ	CDS	0.19139	0.422324	0.5238	227.429	258.627	171.661	200.455	253.736	296.864
HER17_03130	rsmH	16S rRNA (cytosine(1402)-N(4))-methyltransferase RsmH	CDS	0.192732	0.151947	0.22964	468.603	425.732	411.507	513.712	458.829	519.94
HER17_03135	ftsL	cell division protein FtsL	CDS	0.239782	0.156021	0.234635	92.3763	87.3566	72.1781	116.147	89.9407	91.3645
HER17_03140		peptidoglycan glycosyltransferase FtsI	CDS	0.335083	0.0313368	0.0630869	221.685	198.964	155.227	254.448	235.633	236.366
HER17_03145	murE	UDP-N-acetylmuramoyl-L-alanyl-D-glutamate--2,6-diaminopimelate ligase	CDS	0.171059	0.180609	0.264176	444.811	414.884	405.684	520.402	472.157	432.104
HER17_03150	murF	UDP-N-acetylmuramoyl-tripeptide--D-alanyl-D-alanine ligase	CDS	0.574867	0.0035063	0.0111752	252.412	178.712	192.766	351.313	312.776	265.219
HER17_03155	mraY	phospho-N-acetylmuramoyl-pentapeptide-transferase	CDS	0.798203	0.000214603	0.00136287	94.6523	105.591	86.3872	187.443	176.741	134.244
HER17_03160	murD	UDP-N-acetylmuramoyl-L-alanine--D-glutamate ligase	CDS	0.449304	0.0155813	0.0360166	218.004	210.145	187.142	318.721	266.703	254.678
HER17_03165	ftsW	cell division protein FtsW	CDS	0.176182	0.249871	0.342621	144.068	160.7	118.363	169.264	149.151	159.677
HER17_03170	murG	undecaprenyldiphospho-muramoylpentapeptide beta-N-acetylglucosaminyltransferase	CDS	-0.128185	0.435234	0.53698	180.592	198.556	159.42	175.639	150.382	166.755
HER17_03175	murC	UDP-N-acetylmuramate--L-alanine ligase	CDS	0.221197	0.187986	0.272634	313.813	281.174	203.557	324.728	285.039	321.107
HER17_03180		D-alanine--D-alanine ligase	CDS	0.216858	0.147744	0.224578	267.811	253.147	247.596	274.606	259.657	358.965
HER17_03185	ftsQ	cell division protein FtsQ	CDS	0.353991	0.0458368	0.0866844	169.069	177.231	128.796	188.739	177.759	240.738
HER17_03190	ftsA	cell division protein FtsA	CDS	0.0893324	0.575934	0.668171	316.711	382.081	286.03	339.072	312.798	395.87
HER17_03195	ftsZ	cell division protein FtsZ	CDS	-0.249221	0.221822	0.310638	1344.91	1551.19	1386.09	1146.3	934.425	1522.09
HER17_03200	lpxC	UDP-3-O-acyl-N-acetylglucosamine deacetylase	CDS	-0.272801	0.142581	0.218108	1670.65	2186.29	2084.32	1455.5	1426.79	2035.37
HER17_03205		DUF721 domain-containing protein	CDS	-0.584795	0.00377075	0.0117981	79.7512	107.812	71.3434	53.6077	53.332	65.6933
HER17_03210	secM	secA regulator SecM	CDS	-0.529006	0.0127854	0.0309527	129.771	111.737	74.4039	68.021	73.9602	76.9704
HER17_03215	secA	preprotein translocase subunit SecA	CDS	-0.259886	0.0738446	0.128664	526.998	454.888	522.834	401.226	380.901	474.55
HER17_03220	mutT	8-oxo-dGTP diphosphatase MutT	CDS	0.085967	0.618212	0.705349	16.5015	16.0681	18.0445	15.3065	19.2063	19.221
HER17_03225	yacG	DNA gyrase inhibitor YacG	CDS	-0.982964	0.000140456	0.00102093	27.0461	16.9567	26.7687	10.7706	13.2216	11.8183
HER17_03230	zapD	cell division protein ZapD	CDS	-0.797021	0.000140435	0.00102093	124.846	102.758	128.756	71.1383	70.0978	63.8534
HER17_03235	coaE	dephospho-CoA kinase	CDS	-0.927431	0.000255946	0.00155165	113.27	131.044	97.3768	55.8669	62.585	61.2127
HER17_03240		GMP reductase	CDS	0.333834	0.148442	0.225459	232.994	174.658	363.653	306.567	312.182	353.358
HER17_03245	hofC	protein transport protein HofC	CDS	-0.344344	0.0967812	0.159646	8.03736	6.31248	7.3132	6.42732	4.47794	6.14725
HER17_03250	gspE	type II secretion system protein GspE	CDS	-0.00685895	0.963993	0.978183	16.5193	23.4728	22.3172	21.1208	19.7157	21.169
HER17_03255	ppdD	prepilin peptidase-dependent pilin	CDS	-0.129522	0.480043	0.580233	14.6344	22.5657	16.1169	15.6217	15.0043	18.1171
HER17_03260	nadC	carboxylating nicotinate-nucleotide diphosphorylase	CDS	0.365968	0.0164493	0.0376563	70.5936	72.066	72.4762	103.818	93.2302	80.1956
HER17_03265		nucleoside-specific channel-forming protein Tsx	CDS	1.39302	0.000277222	0.0016502	43.8143	62.2733	30.7234	134.291	139.432	85.6069
HER17_03270	ampD	1,6-anhydro-N-acetylmuramyl-L-alanine amidase AmpD	CDS	-0.318179	0.160637	0.240561	107.544	142.466	188.037	103.765	112.755	134.828
HER17_03275	ampE	beta-lactamase regulator AmpE	CDS	-0.421242	0.117303	0.185548	170.847	202.074	397.238	209.457	174.958	190.694
HER17_03280		family 43 glycosylhydrolase	CDS	-0.423398	0.0159773	0.0368123	43.5653	42.725	61.8045	39.4746	33.3192	37.6194
HER17_03285		MFS transporter	CDS	-0.420868	0.00884028	0.0232227	16.9282	18.3081	15.3418	11.7163	13.6036	12.4677
HER17_03290		amino acid permease	CDS	0.383855	0.0159365	0.0367381	35.3324	42.2622	31.7766	48.056	45.3312	49.3295
HER17_03295	pdhR	pyruvate dehydrogenase complex transcriptional repressor PdhR	CDS	2.30031	1.16646e-08	2.93262e-06	291.888	249.686	216.018	1293.73	1380.5	1057.46
HER17_03300	aceE	pyruvate dehydrogenase (acetyl-transferring), homodimeric type	CDS	2.59802	1.00175e-06	3.31897e-05	1884.76	1017.59	2518.72	12622.4	12037.3	8162.48
HER17_03305	aceF	pyruvate dehydrogenase complex dihydrolipoyllysine-residue acetyltransferase	CDS	2.35944	1.72688e-06	4.88788e-05	963.416	697.761	1558.84	6598.98	6014.7	3910.45
HER17_03310	lpdA	dihydrolipoyl dehydrogenase	CDS	0.987115	0.0001749	0.001168	2213.51	1758.65	2624.39	4888	4854.93	3332.82
HER17_03315		LysR family transcriptional regulator	CDS	-0.125103	0.408903	0.511308	20.6091	19.2521	20.0517	21.4711	18.2089	15.2382
HER17_03320		beta-lactamase family protein	CDS	0.229647	0.383349	0.486442	2.13381	3.77638	3.73609	4.60595	3.92615	2.74894
HER17_03325		MFS transporter	CDS	0.650169	0.0215986	0.0469306	1.44032	1.79563	1.11288	2.85464	2.03736	1.92643
HER17_03330		alpha/beta fold hydrolase	CDS	-1.08828	0.00796037	0.0213174	97.1595	67.3825	96.3236	27.8108	22.8778	72.0353
HER17_03335		hypothetical protein	CDS	0.0971091	0.591457	0.682659	46.766	33.5432	35.4332	36.3923	52.1011	35.325
HER17_03340		MmgE/PrpD family protein	CDS	-0.60554	0.00560189	0.0162212	50.6425	43.1692	59.9364	41.7513	33.6588	25.6063
HER17_03345		helix-turn-helix transcriptional regulator	CDS	0.810135	0.000135426	0.000999486	9.44212	8.70049	9.43959	17.0928	17.933	13.3335
HER17_03350		TonB-dependent siderophore receptor	CDS	-0.414119	0.0406379	0.0784137	12.5184	14.5317	12.0628	9.24693	9.61377	10.4979
HER17_03355		winged helix-turn-helix transcriptional regulator	CDS	-0.379482	0.0634774	0.113468	5.13893	5.96076	4.98808	4.48336	3.37437	4.50221
HER17_03360		RtcB family protein	CDS	0.407587	0.0109734	0.027427	10.758	11.94	10.0755	14.1156	13.3489	16.0175
HER17_03365		DUF3060 domain-containing protein	CDS	1.54041	6.95116e-05	0.000620235	3.96533	4.64643	6.83625	14.5359	18.2938	12.078
HER17_03370	acnB	bifunctional aconitate hydratase 2/2-methylisocitrate dehydratase	CDS	0.649737	0.0339356	0.0673561	2178.41	1908.33	4306.46	5168.87	4592.81	3406.2
HER17_03375		YacL family protein	CDS	-1.57082	0.000581939	0.00284577	47.1394	77.0641	83.0088	15.8494	16.8931	37.035
HER17_03380	fsa	fructose-6-phosphate aldolase	CDS	-1.87607	8.64845e-05	0.000717738	46.9794	82.9508	83.287	14.5184	13.3701	30.2167
HER17_03385		PTS ascorbate transporter subunit IIC	CDS	-1.56335	3.11152e-05	0.000346318	36.0614	27.9156	57.9492	12.732	12.2878	16.2339
HER17_03390		PTS sugar transporter subunit IIB	CDS	-1.39936	0.000243756	0.00150988	11.8604	7.6083	18.4221	3.80035	4.94483	5.62776
HER17_03395		PTS sugar transporter subunit IIA	CDS	-0.947597	1.43166e-05	0.000199616	60.867	67.5491	72.0787	31.7688	33.5315	38.6584
HER17_03400		LacI family DNA-binding transcriptional regulator	CDS	-0.899342	7.03465e-05	0.000625075	104.752	74.9723	110.076	57.8984	50.6368	46.8186
HER17_03405		ABC transporter substrate-binding protein	CDS	-0.246533	0.178663	0.262227	19.2399	14.0133	16.6932	15.3415	12.0119	14.7404
HER17_03410		multidrug efflux SMR transporter	CDS	-0.807506	0.135245	0.208678	21.4804	34.043	16.6137	5.81436	6.85485	28.615
HER17_03415		multidrug efflux SMR transporter	CDS	-1.13033	0.0488175	0.0913911	35.8658	51.3884	22.814	6.76006	10.0382	33.5501
HER17_03420	cutD	choline TMA-lyase-activating enzyme	CDS	-0.796994	0.0643772	0.114741	56.5816	97.0938	42.2099	29.2819	21.5832	61.9054
HER17_03425	cutC	choline trimethylamine-lyase	CDS	-0.882236	0.0621976	0.111648	460.903	618.105	293.999	172.031	125.128	447.775
HER17_03430		SDR family oxidoreductase	CDS	-0.159311	0.33507	0.436009	36.5237	56.0904	51.1527	45.3765	39.495	43.8532
HER17_03435		DUF386 domain-containing protein	CDS	-0.275746	0.0625823	0.112166	19.9511	19.3077	18.0843	15.972	14.7284	16.6668
HER17_03440		glycosyl hydrolase	CDS	-0.386352	0.0863681	0.145962	24.5033	27.1381	42.0112	22.697	19.2275	29.7189
HER17_03445		sodium:solute symporter family protein	CDS	-0.970004	0.00107138	0.00448489	29.3933	28.4895	24.8212	11.3135	10.972	19.9569
HER17_03450		dihydrodipicolinate synthase family protein	CDS	-0.890251	0.000227758	0.00142942	13.5141	15.5128	11.1884	6.54991	6.21818	8.93948
HER17_03455		iron-containing alcohol dehydrogenase	CDS	-0.250757	0.191404	0.276093	7.37943	10.5146	8.44595	7.75831	6.49407	7.87886
HER17_03460		four-carbon acid sugar kinase family protein	CDS	0.212499	0.151271	0.228899	9.74441	9.71863	10.9897	11.4361	12.1605	11.6884
HER17_03465		D-threonate 4-phosphate dehydrogenase	CDS	0.189639	0.170187	0.252738	19.1865	20.9182	25.0398	25.5516	23.3659	25.3682
HER17_03470		DeoR/GlpR transcriptional regulator	CDS	-1.20576	1.43383e-05	0.000199616	309.314	286.561	430.922	132.907	130.263	181.993
HER17_03475		lipocalin-like domain-containing protein	CDS	-0.689225	0.0149013	0.0348213	119.244	152.74	113.871	64.3082	61.1843	113.832
HER17_03480		metal ABC transporter substrate-binding protein	CDS	-0.630708	0.0010238	0.00435873	11.7537	14.291	13.8116	9.10682	7.53397	9.091
HER17_03485		metal ABC transporter permease	CDS	-0.0918455	0.647479	0.732484	1.88487	1.96224	2.14627	1.90893	1.67657	2.03465
HER17_03490		ABC transporter ATP-binding protein	CDS	-0.511672	0.00743788	0.0202868	4.14315	5.44243	4.65024	3.80035	3.22581	2.94375
HER17_03495		phosphoesterase	CDS	-0.313616	0.0889983	0.149579	101.481	104.535	132.651	91.5236	74.2361	106.733
HER17_03500		glucosamine kinase	CDS	-1.12041	0.000735275	0.00341212	32.025	41.2996	32.9094	14.3608	10.2292	24.2859
HER17_03505		glucosamine kinase	CDS	-1.38887	0.000327271	0.00184776	25.2145	34.9501	33.6049	9.54465	7.49153	18.7881
HER17_03510		carbohydrate ABC transporter substrate-binding protein	CDS	-1.71764	0.000184716	0.00121085	114.746	139.948	132.532	26.8651	24.3422	66.5591
HER17_03515		hypothetical protein	CDS	-0.044086	0.769432	0.830443	13.4964	16.1422	15.1431	14.3783	12.6698	16.3854
HER17_03520		glycoside hydrolase family 105 protein	CDS	-0.0987367	0.640068	0.726511	10.4379	9.27435	12.7186	9.84237	8.29798	12.143
HER17_03525	ugpC	sn-glycerol-3-phosphate ABC transporter ATP-binding protein UgpC	CDS	-0.21178	0.258683	0.352555	14.1009	12.8841	17.1304	13.7828	10.3566	13.9395
HER17_03530		sugar ABC transporter permease	CDS	-0.186731	0.412972	0.514739	11.6471	13.1063	18.7997	13.5902	9.57133	15.0867
HER17_03535		carbohydrate ABC transporter permease	CDS	0.0196245	0.901999	0.935715	15.0256	14.5687	17.031	16.5674	14.3676	16.3205
HER17_03540		LacI family transcriptional regulator	CDS	-0.420702	0.0121171	0.0296613	41.0403	39.9482	45.8864	33.7128	29.3931	31.667
HER17_03545		GNAT family N-acetyltransferase	CDS	0.0239515	0.918547	0.946906	31.0647	28.2488	37.3013	28.634	35.1019	34.5025
HER17_03550		hypothetical protein	CDS	-0.328084	0.045422	0.086205	54.1099	49.7409	65.5803	41.2784	49.4908	44.1996
HER17_03555	ssb1	single-stranded DNA-binding protein SSB1	CDS	0.675429	0.000287046	0.00168059	119.156	120.178	133.009	192.312	210.505	191.842
HER17_03560	uvrA	excinuclease ABC subunit UvrA	CDS	0.933012	6.98069e-05	0.000621572	230.132	179.711	193.084	445.008	365.026	341.107
HER17_03565		YjbQ family protein	CDS	0.180604	0.35126	0.452331	22.7429	20.5665	26.411	28.9842	25.1486	24.8704
HER17_03570	cas6f	type I-F CRISPR-associated endoribonuclease Cas6/Csy4	CDS	-1.1206	0.000159979	0.00110217	173.337	220.141	292.727	97.8808	84.8898	132.815
HER17_03575	csy3	type I-F CRISPR-associated protein Csy3	CDS	-0.92129	0.000149364	0.00106043	702.202	653.573	898.967	373.362	332.025	485.199
HER17_03580	csy2	type I-F CRISPR-associated protein Csy2	CDS	-0.481107	0.0222385	0.0479794	369.469	263.791	453.617	251.751	222.475	304.44
HER17_03585	csy1	type I-F CRISPR-associated protein Csy1	CDS	-0.507798	0.0134627	0.0323256	616.725	441.837	756.777	402.154	397.178	477.386
HER17_03590	cas3f	type I-F CRISPR-associated helicase Cas3	CDS	0.00670365	0.967038	0.980109	284.241	193.873	220.211	233.975	199.512	268.098
HER17_03595	cas1f	type I-F CRISPR-associated endonuclease Cas1	CDS	-0.523584	0.00130642	0.00522048	190.656	190.929	214.507	137.986	128.905	147.772
HER17_03600		hypothetical protein	CDS	-0.383709	0.137488	0.211299	14.9011	13.3099	11.9038	8.21365	15.4075	7.14293
HER17_03605		DUF1240 domain-containing protein	CDS	-1.0163	0.0244464	0.0517536	3.28963	2.14735	2.4841	1.20841	2.0798	0.627712
HER17_03610		DUF1240 domain-containing protein	CDS	-0.816126	0.0705188	0.123726	2.08047	1.35135	2.02703	0.683012	1.84635	0.584421
HER17_03615		DUF1240 domain-containing protein	CDS	-0.174378	0.599985	0.69008	0.746834	0.758979	0.934023	0.385289	1.10357	0.692647
HER17_03620		DUF1240 domain-containing protein	CDS	-0.00594844	0.98804	0.991561	0.871306	0.629397	1.03339	0.490367	1.35824	0.692647
HER17_03625		Hcp family type VI secretion system effector	CDS	-0.916753	0.00709897	0.0195496	28.0952	18.3081	27.0469	7.91593	20.4797	10.5412
HER17_03630		M48 family metallopeptidase	CDS	0.608287	0.0303142	0.0613752	9.35321	7.127	8.72417	13.4676	16.5535	8.39835
HER17_03635		aspartate/tyrosine/aromatic aminotransferase	CDS	0.905502	0.000497174	0.00250285	171.345	139.652	211.387	379.79	355.073	243.639
HER17_03640		YitT family protein	CDS	1.07396	6.32262e-05	0.000581176	13.5319	18.0304	18.8196	32.1366	43.0391	30.8877
HER17_03645		Lrp/AsnC family transcriptional regulator	CDS	0.825428	0.00823212	0.0218535	6.08136	11.0515	6.3593	15.8319	15.7046	10.0867
HER17_03650		AbrB/MazE/SpoVT family DNA-binding domain-containing protein	CDS	0.27832	0.115486	0.183421	8.39299	8.45984	7.47218	8.86164	9.50766	11.1473
HER17_03655		type II toxin-antitoxin system VapC family toxin	CDS	-0.369684	0.0411808	0.0792823	18.5108	17.6972	15.3219	13.4676	11.4813	14.9352
HER17_03660		hypothetical protein	CDS	-0.29084	0.0752118	0.130355	25.6057	25.5091	19.9722	20.9807	18.3574	18.7664
HER17_03665	alr	alanine racemase	CDS	0.380038	0.0224281	0.0482615	78.6309	68.9745	86.9635	119.825	91.0655	94.3516
HER17_03670	dnaB	replicative DNA helicase	CDS	0.275141	0.0668542	0.118121	151.572	117.327	135.572	180.403	163.222	145.824
HER17_03675		quinone oxidoreductase	CDS	0.517258	0.0263911	0.055076	166.437	173.214	269.376	353.397	272.114	246.106
HER17_03680		cytochrome P450	CDS	-0.0531561	0.758272	0.822343	16.217	16.1977	22.2973	16.8301	17.9966	17.9006
HER17_03685	pspG	envelope stress response protein PspG	CDS	1.12508	3.5873e-05	0.00038914	5.10337	6.29397	7.33307	11.4361	12.6274	16.7967
HER17_03690	dusA	tRNA dihydrouridine(20/20a) synthase DusA	CDS	-0.0901201	0.618727	0.705748	59.7112	86.0053	59.3601	71.0332	67.8482	53.7668
HER17_03695		transmembrane anchored protein	CDS	-0.37744	0.271928	0.368375	6.22362	9.86673	17.7663	6.9352	8.02209	11.104
HER17_03700		DsbA family protein	CDS	-0.408669	0.0255163	0.0535905	77.6885	94.7243	105.405	69.4045	58.4679	81.4077
HER17_03705		MBL fold metallo-hydrolase	CDS	-1.20177	0.00122983	0.00499151	103.934	133.506	132.711	38.6515	39.1554	83.1393
HER17_03710		LysR family transcriptional regulator	CDS	-0.119965	0.360818	0.46241	25.0367	28.8042	29.2925	28.2662	23.1112	25.1085
HER17_03715		LysR family transcriptional regulator	CDS	0.380288	0.0107184	0.026975	17.7284	17.9563	19.6741	27.0227	23.0264	21.9916
HER17_03720	lysA	diaminopimelate decarboxylase	CDS	0.620349	0.00485753	0.0145284	10.5446	10.0333	8.28697	16.7075	13.9644	13.7014
HER17_03725		EamA family transporter	CDS	0.665504	0.00104499	0.00440296	3.52079	3.88745	3.45787	6.58493	5.79373	4.84853
HER17_03730		helix-turn-helix transcriptional regulator	CDS	0.201075	0.126763	0.19835	27.2239	29.0263	29.8291	35.7443	30.6664	32.5328
HER17_03735		LacI family transcriptional regulator	CDS	-1.60603	6.54706e-08	8.74442e-06	244.766	236.931	261.109	81.2083	68.1241	94.6762
HER17_03740		PTS lactose/cellobiose transporter subunit IIA	CDS	-1.71271	4.59482e-05	0.000462122	5.95689	5.34988	5.56439	1.54115	1.25212	2.35933
HER17_03745		PTS sugar transporter subunit IIC	CDS	-1.46524	1.80139e-05	0.000234016	23.6675	28.4339	27.2456	8.16111	7.42786	13.1603
HER17_03750		glycoside hydrolase family 1 protein	CDS	-1.08446	0.000946272	0.00413112	54.839	56.8309	48.7878	19.9825	17.8269	37.8792
HER17_03755		PTS sugar transporter subunit IIB	CDS	-1.18903	0.000483325	0.00245628	23.9343	32.3954	24.5231	9.38703	8.04331	18.0521
HER17_03760		FCD domain-containing protein	CDS	-0.27342	0.0609079	0.10984	81.4227	90.9664	68.2632	70.4027	60.9721	67.7279
HER17_03765		GNAT family N-acetyltransferase	CDS	-0.167956	0.300847	0.398704	37.1461	28.1563	23.6884	26.7425	25.6367	26.8401
HER17_03770	aas	bifunctional acyl-ACP--phospholipid O-acyltransferase/long-chain-fatty-acid--ACP ligase	CDS	0.853701	0.000249176	0.00153677	147.411	136.135	198.728	334.991	301.401	235.11
HER17_03775	lplT	lysophospholipid transporter LplT	CDS	0.442157	0.0251475	0.0529199	73.6343	86.6902	108.247	138.459	121.881	104.525
HER17_03780		GNAT family N-acetyltransferase	CDS	-0.362849	0.10373	0.168846	71.0204	134.821	112.46	86.83	79.1173	81.5592
HER17_03785		entericidin A/B family lipoprotein	CDS	0.553117	0.107743	0.173706	9.0687	8.25621	11.0294	10.6655	17.3812	13.5716
HER17_03790		chemotaxis protein	CDS	-0.460105	0.0514362	0.0953331	150.043	102.462	139.467	112.259	94.8644	77.793
HER17_03795	hemW	radical SAM family heme chaperone HemW	CDS	0.352545	0.112434	0.179777	62.3784	41.9475	43.1836	80.6829	60.7599	46.8836
HER17_03800		XTP/dITP diphosphatase	CDS	0.766184	0.00101699	0.00434228	43.1741	38.4673	38.1757	82.7845	66.9144	54.0698
HER17_03805		YggU family protein	CDS	0.603009	0.00569414	0.0164326	19.7022	16.3273	18.2631	33.5727	26.1036	22.7708
HER17_03810		YggT family protein	CDS	0.44861	0.0087406	0.0230316	93.2653	93.3914	122.655	146.602	144.058	131.451
HER17_03815		pyrroline-5-carboxylate reductase	CDS	0.300174	0.0386296	0.0751835	184.432	183.765	204.233	269.965	221.923	212.924
HER17_03820		YggS family pyridoxal phosphate-dependent enzyme	CDS	-0.0516916	0.723046	0.793605	67.055	76.5273	58.446	69.1418	67.7421	58.0309
HER17_03825		type IV pilus twitching motility protein PilT	CDS	-1.18573	1.29398e-05	0.000188112	46.4282	28.9523	29.7099	14.676	15.6834	15.8443
HER17_03830		diguanylate cyclase	CDS	0.603452	0.0215692	0.0469143	75.8214	47.4454	33.9229	77.6707	81.5154	79.6761
HER17_03835		HAMP domain-containing protein	CDS	0.318813	0.024241	0.0514174	35.528	34.2466	35.7313	46.7775	44.1003	40.7147
HER17_03840	nsrR	nitric oxide-sensing transcriptional repressor NsrR	CDS	-0.777071	0.000327901	0.00184888	142.734	149.13	120.032	69.0367	78.3957	92.9446
HER17_03845	rnr	ribonuclease R	CDS	-0.832516	0.000320651	0.00181518	1387.71	1462.5	1756.88	887.74	714.581	984.771
HER17_03850	rlmB	23S rRNA (guanosine(2251)-2'-O)-methyltransferase RlmB	CDS	-0.461549	0.0112511	0.0279739	155.039	244.835	193.979	133.643	140.217	157.404
HER17_03855		HAMP domain-containing protein	CDS	0.0592997	0.81678	0.868974	140.049	70.1222	148.967	149.807	122.836	101.538
HER17_03860		DUF350 domain-containing protein	CDS	-0.573365	0.00661306	0.0184492	19.9156	20.8997	30.0875	13.9229	17.1265	16.6019
HER17_03865	bsmA	biofilm peroxide resistance protein BsmA	CDS	-0.654584	0.0139078	0.0331153	8.81975	10.1074	5.14706	4.74606	4.45671	6.10396
HER17_03870		hypothetical protein	CDS	-0.333238	0.18958	0.274294	139.516	140.911	107.81	88.3362	148.196	71.6457
HER17_03875		hypothetical protein	CDS	-0.205446	0.354032	0.455625	87.1484	56.0534	62.818	65.9894	70.9679	41.7104
HER17_03880	prfH	peptide chain release factor H	CDS	-0.138864	0.511677	0.608827	49.7178	34.6724	35.5127	44.0805	39.2403	25.563
HER17_03885		RNA ligase RtcB family protein	CDS	-0.615122	0.0144611	0.0340158	62.6985	45.7053	30.0477	30.7706	26.2309	33.3986
HER17_03890		HAMP domain-containing protein	CDS	0.63609	0.000544831	0.00269827	68.9577	66.6235	54.6701	102.434	101.125	92.1221
HER17_03895	yjfP	esterase	CDS	0.722057	8.81319e-05	0.000729992	38.9954	38.8005	46.7011	75.9194	65.7259	63.7019
HER17_03900	rpsF	30S ribosomal protein S6	CDS	0.233408	0.276841	0.373963	1898.63	1793.12	1078.06	1778.84	1625.43	2203.18
HER17_03905	priB	primosomal replication protein N	CDS	0.493853	0.0345319	0.0683916	1257.17	1166.79	799.583	1583.83	1192.38	1763.2
HER17_03910	rpsR	30S ribosomal protein S18	CDS	0.522657	0.00753698	0.0204527	511.937	517.364	437.043	626.567	612.225	867.779
HER17_03915	rplI	50S ribosomal protein L9	CDS	0.795649	0.000196964	0.00127535	593.093	681.711	644.416	1044.76	943.678	1343.06
HER17_03920		DUF488 family protein	CDS	-0.93199	0.000119582	0.000914443	6.84598	7.4417	7.0946	3.32749	4.03227	3.85285
HER17_03925		Opacity-associated protein A	CDS	-0.188755	0.184863	0.269018	105.108	122.751	126.828	104.133	93.7608	113.291
HER17_03930		peptidylprolyl isomerase	CDS	0.949488	0.00046614	0.00240614	50.9625	67.6972	72.3172	145.867	136.269	86.6459
HER17_03935	ytfE	iron-sulfur cluster repair protein YtfE	CDS	-2.06985	3.9458e-07	1.87381e-05	236.106	191.022	194.177	35.0262	46.838	66.1478
HER17_03940	ipdC	indolepyruvate decarboxylase	CDS	-1.39362	0.00369814	0.0116391	481.939	614.218	253.021	141.296	117.169	255.067
HER17_03945		DUF2502 domain-containing protein	CDS	0.229193	0.265423	0.360247	4.90777	3.31359	4.80922	5.39404	4.03227	5.84421
HER17_03950		flavodoxin family protein	CDS	0.115803	0.364585	0.466259	41.9472	44.391	42.7862	45.0613	46.2437	48.6152
HER17_03955		helix-turn-helix transcriptional regulator	CDS	-0.207236	0.24613	0.338142	29.6244	37.5787	28.279	24.1506	27.2708	31.299
HER17_03960		bifunctional 2',3'-cyclic-nucleotide 2'-phosphodiesterase/3'-nucleotidase	CDS	-1.30469	0.000119601	0.000914443	1087.6	1003.3	1185.67	374.676	296.329	655.396
HER17_03965	cysQ	3'(2'),5'-bisphosphate nucleotidase CysQ	CDS	0.247045	0.199905	0.286228	119.565	136.376	212.023	199.474	168.612	187.253
HER17_03970		YtfJ family protein	CDS	-1.52005	0.000173117	0.00115972	144.121	167.549	111.169	38.8441	33.8923	74.7193
HER17_03975		DUF1107 domain-containing protein	CDS	-2.70499	4.91262e-05	0.000479373	249.727	283.155	280.883	21.8213	30.6877	72.3384
HER17_03980		HlyC/CorC family transporter	CDS	-0.615282	0.013759	0.0328709	107.669	88.5414	57.4921	57.8458	57.4704	50.3035
HER17_03985	msrA	peptide-methionine (S)-S-oxide reductase MsrA	CDS	-0.00996376	0.94706	0.967894	190.834	238.227	249.285	234.991	205.815	232.859
HER17_03990		outer membrane protein assembly factor	CDS	0.348542	0.014642	0.0343468	382.824	400.648	407.969	545.796	494.165	477.061
HER17_03995		translocation/assembly module TamB	CDS	0.289141	0.0656133	0.116603	831.12	628.879	758.884	1018.3	899.174	793.796
HER17_04000		gamma-glutamylcyclotransferase	CDS	-0.406736	0.0153582	0.0356549	170.118	231.34	198.708	138.756	151.762	162.209
HER17_04005	ppa	inorganic diphosphatase	CDS	0.000407108	0.99756	0.997793	497.569	469.049	375.914	444.536	442.255	456.13
HER17_04010		HAMP domain-containing protein	CDS	1.16626	0.000623962	0.00297968	9.01535	10.4776	8.16773	26.9352	21.8379	13.2902
HER17_04015	plsY	glycerol-3-phosphate 1-O-acyltransferase PlsY	CDS	-0.618345	0.00461577	0.0139455	73.6698	87.1345	84.8768	53.1173	47.0502	59.8707
HER17_04020	folB	bifunctional dihydroneopterin aldolase/7,8-dihydroneopterin epimerase	CDS	-0.145727	0.447128	0.548672	20.5557	22.3066	13.5135	17.6007	16.9143	16.4504
HER17_04025	bacA	undecaprenyl-diphosphate phosphatase	CDS	0.607757	0.00181035	0.00668749	22.8851	26.12	25.934	44.6935	36.63	32.8575
HER17_04030		multifunctional CCA addition/repair protein	CDS	0.0305007	0.86374	0.907256	62.5029	76.8975	87.1622	91.2258	74.0027	66.1478
HER17_04035		SH3 domain-containing protein	CDS	0.0190575	0.907086	0.939625	37.8752	39.2818	37.0032	36.4798	46.5833	32.6194
HER17_04040		inorganic triphosphatase	CDS	-0.119936	0.435618	0.53717	201.77	221.566	289.885	234.763	205.157	216.387
HER17_04045	glnE	bifunctional [glutamate--ammonia ligase]-adenylyl-L-tyrosine phosphorylase/[glutamate--ammonia-ligase] adenylyltransferase	CDS	-0.116468	0.518768	0.615893	368.58	289.43	485.116	383.502	330.879	340.068
HER17_04050	hldE	bifunctional D-glycero-beta-D-manno-heptose-7-phosphate kinase/D-glycero-beta-D-manno-heptose 1-phosphate adenylyltransferase HldE	CDS	0.0794922	0.591884	0.682968	260.147	259.034	288.315	327.793	270.098	255.327
HER17_04055	ligA	NAD-dependent DNA ligase LigA	CDS	0.440765	0.0115936	0.0285927	233.795	182.377	259.122	341.051	302.059	273.466
HER17_04060		cytoplasmic protein	CDS	0.267885	0.0645349	0.114974	23.5608	21.4735	23.0525	27.4606	30.7089	23.8098
HER17_04065		hypothetical protein	CDS	-0.414849	0.0660632	0.117173	12.5539	14.1985	14.7059	8.73905	11.4813	10.8876
HER17_04070		SlyX family protein	CDS	-0.513105	0.0745994	0.129556	86.4905	40.6331	45.4889	35.9194	47.4746	37.5761
HER17_04075		PAS domain-containing protein	CDS	-0.624769	0.0401407	0.0776295	76.9595	67.8453	42.4285	37.3029	29.0748	55.0655
HER17_04080	garD	galactarate dehydratase	CDS	-1.41707	0.000109054	0.000851682	157.44	232.655	172.834	56.1296	50.3397	104.352
HER17_04085		MFS transporter	CDS	-1.10442	0.00488626	0.0145837	47.1928	57.5528	64.7059	18.0035	17.8905	42.9441
HER17_04090		glucarate dehydratase	CDS	-1.33208	0.000573254	0.00281296	133.452	211.774	243.84	59.8248	60.3991	113.767
HER17_04095	gudD	glucarate dehydratase	CDS	-1.06408	0.000425971	0.00224212	124.188	161.366	208.685	72.3292	63.8159	100.239
HER17_04100	garL	2-dehydro-3-deoxyglucarate aldolase	CDS	-0.992973	0.000709477	0.00330677	159.093	221.548	252.107	97.443	82.619	137.858
HER17_04105	garR	2-hydroxy-3-oxopropionate reductase	CDS	-0.914934	0.00078749	0.00359587	344.468	361.829	532.035	213.993	165.196	277.578
HER17_04110		glycerate kinase	CDS	-1.08749	0.000257368	0.00155585	56.1548	66.0312	57.0748	23.3625	22.1562	38.8532
HER17_04115	barA	two-component sensor histidine kinase BarA	CDS	-0.928234	4.27319e-05	0.000437515	181.214	119.53	148.112	80.8931	75.085	79.8925
HER17_04120	rlmD	23S rRNA (uracil(1939)-C(5))-methyltransferase RlmD	CDS	-0.507037	0.00142581	0.00556015	252.501	284.784	229.154	194.326	165.068	179.915
HER17_04125	relA	GTP diphosphokinase	CDS	-0.434246	0.0161686	0.037173	615.373	495.761	735.473	493.8	404.118	468.706
HER17_04130	mazG	nucleoside triphosphate pyrophosphohydrolase	CDS	-0.0996963	0.538005	0.633977	58.0397	87.2826	66.5342	66.112	73.175	58.4205
HER17_04135	pyrG	CTP synthase (glutamine hydrolyzing)	CDS	-0.335227	0.0364945	0.0716478	1101.95	934.858	852.246	750.017	706.665	833.363
HER17_04140	eno	phosphopyruvate hydratase	CDS	-0.96627	0.000342787	0.00190022	2490.46	2590.54	2522.7	1106.51	1061.67	1723.61
HER17_04145		SDR family NAD(P)-dependent oxidoreductase	CDS	-1.06521	0.000480886	0.00244971	99.9513	195.502	105.048	67.0227	57.7251	66.6457
HER17_04150		TetR/AcrR family transcriptional regulator	CDS	-1.29862	0.00319134	0.0103914	37.395	122.27	48.5096	25.1664	24.5544	34.9138
HER17_04155		TonB-dependent siderophore receptor	CDS	-0.231328	0.204981	0.291738	8.19739	9.99631	7.39269	7.49562	5.75128	8.54987
HER17_04160		ABC transporter substrate-binding protein	CDS	-0.163803	0.354281	0.455809	9.33542	8.47835	6.41892	7.8809	6.21818	7.53254
HER17_04165		type 1 glutamine amidotransferase domain-containing protein	CDS	-0.581209	0.00291392	0.00971457	81.1026	75.1574	81.5779	47.7057	45.798	65.4768
HER17_04170		coniferyl aldehyde dehydrogenase	CDS	-0.728491	7.60692e-05	0.000659472	149.349	145.206	149.742	96.5673	84.2531	87.3169
HER17_04175		LysR family transcriptional regulator	CDS	0.675348	0.000134594	0.000995251	12.9807	11.7734	11.9833	20.5954	20.607	17.4677
HER17_04180		MFS transporter	CDS	-1.40103	5.16739e-05	0.00049669	55.8881	57.923	59.0024	18.6865	14.7072	32.0566
HER17_04185		glycoside hydrolase family 105 protein	CDS	-1.36205	3.57051e-05	0.000388304	129.273	101.722	151.212	40.9106	39.1342	68.6587
HER17_04190		SDR family oxidoreductase	CDS	0.4357	0.00460556	0.0139406	38.1597	37.3936	38.9905	56.1821	53.6079	45.1303
HER17_04195		MBL fold metallo-hydrolase	CDS	0.670243	0.00220785	0.00782452	15.7013	19.5483	20.946	32.697	29.2445	27.4678
HER17_04200		LysR family transcriptional regulator	CDS	0.37094	0.0298493	0.0607936	100.342	126.231	90.163	146.988	134.02	128.594
HER17_04205		MBL fold metallo-hydrolase	CDS	0.0526204	0.742003	0.808804	169.033	166.476	212.56	184.15	189.877	194.396
HER17_04210	queE	7-carboxy-7-deazaguanine synthase QueE	CDS	0.201666	0.179282	0.262796	26.2281	26.3606	22.1185	27.5306	30.6452	27.7492
HER17_04215	queD	6-carboxytetrahydropterin synthase QueD	CDS	-0.0729292	0.71139	0.784657	12.1983	20.1777	13.5533	14.5884	13.7521	15.3248
HER17_04220		glycoside hydrolase family 28 protein	CDS	-0.608746	0.00375334	0.0117594	10.0289	11.8475	9.61845	6.65499	5.53906	8.46329
HER17_04225		carbohydrate ABC transporter substrate-binding protein	CDS	-0.535396	0.0139549	0.033197	11.3803	12.0141	13.4936	7.8809	6.57896	10.9958
HER17_04230		hypothetical protein	CDS	-2.26959	1.21754e-05	0.000181317	195.831	119.622	212.977	27.0403	24.0026	58.572
HER17_04235		EAL domain-containing protein	CDS	-1.07464	0.0216621	0.0469731	14.8656	13.9578	13.4539	3.55516	9.88966	6.66673
HER17_04240		metal-dependent phosphohydrolase	CDS	0.591403	0.0171035	0.0388833	74.2211	59.1818	63.5533	105.446	113.604	77.7064
HER17_04245	cysJ	NADPH-dependent assimilatory sulfite reductase flavoprotein subunit	CDS	1.74191	6.10731e-06	0.000112999	75.3413	122.547	79.0342	388.423	317.403	220.413
HER17_04250	cysI	assimilatory sulfite reductase (NADPH) hemoprotein subunit	CDS	1.76412	6.68478e-07	2.62075e-05	119.067	111.311	100.119	434.501	422.709	265.392
HER17_04255		phosphoadenylyl-sulfate reductase	CDS	2.21306	2.75384e-07	1.59053e-05	22.3339	25.6572	27.1463	141.839	133.404	73.1176
HER17_04260		ABC transporter substrate-binding protein	CDS	0.163233	0.466276	0.567121	5.35231	5.18327	4.05406	6.32224	6.15451	3.85285
HER17_04265		ABC transporter ATP-binding protein	CDS	0.88758	0.000288357	0.00168373	3.48523	4.1281	5.28617	8.23117	8.10698	7.5109
HER17_04270		ABC transporter ATP-binding protein	CDS	0.787911	0.000195565	0.00127415	2.95177	2.90633	3.37838	5.63922	5.49661	4.80524
HER17_04275		ABC transporter permease	CDS	0.484135	0.014375	0.0338319	2.13381	1.92521	2.22576	3.15236	2.99237	2.64072
HER17_04280		ABC transporter permease	CDS	-0.20703	0.245447	0.337421	2.89843	3.85043	2.80207	2.5394	2.99237	2.74894
HER17_04285		phosphodiesterase	CDS	0.024685	0.879985	0.918002	3.46744	3.99852	3.71622	4.16812	3.7776	3.41995
HER17_04290	cobA	uroporphyrinogen-III C-methyltransferase	CDS	-0.225715	0.28074	0.377678	10.4379	9.44096	15.9976	11.7863	10.208	8.65809
HER17_04295	cysD	sulfate adenylyltransferase subunit CysD	CDS	-0.448047	0.197528	0.283681	23.1341	17.6231	56.1209	26.2697	24.427	20.2816
HER17_04300	cysN	sulfate adenylyltransferase subunit CysN	CDS	-0.667961	0.0701527	0.123185	54.2699	34.8575	116.037	50.5954	45.0977	33.3986
HER17_04305	cysC	adenylyl-sulfate kinase	CDS	-0.634883	0.0407285	0.0785176	14.6166	10.237	27.6232	12.1716	12.2241	9.37238
HER17_04310		DUF3561 family protein	CDS	-0.284942	0.0889867	0.149579	17.5328	17.9378	18.8196	12.5569	16.1927	15.8227
HER17_04315		amino acid ABC transporter ATP-binding protein	CDS	0.893353	4.78709e-05	0.000472265	14.4388	13.9948	15.3219	31.9965	27.2708	21.9916
HER17_04320		amino acid ABC transporter permease	CDS	1.2907	8.93601e-06	0.00014682	8.19739	10.348	9.49921	27.8283	22.5807	18.182
HER17_04325		basic amino acid ABC transporter substrate-binding protein	CDS	1.04155	1.09088e-05	0.000168426	21.996	24.9537	23.5692	47.5481	55.6028	42.0134
HER17_04330	ftsB	cell division protein FtsB	CDS	-0.46787	0.016529	0.0377982	44.3299	44.9464	29.2131	24.5709	31.8337	29.286
HER17_04335	ispD	2-C-methyl-D-erythritol 4-phosphate cytidylyltransferase	CDS	-0.294848	0.0496657	0.0928442	44.7211	41.7438	37.5596	34.9562	32.8736	33.2687
HER17_04340	ispF	2-C-methyl-D-erythritol 2,4-cyclodiphosphate synthase	CDS	-0.308705	0.0296685	0.0605266	120.222	115.994	95.6877	95.2188	86.0358	86.7108
HER17_04345	truD	tRNA pseudouridine(13) synthase TruD	CDS	-0.283091	0.0371374	0.0726757	268.985	282.673	258.446	220.823	203.99	240.955
HER17_04350		protein-L-isoaspartate(D-aspartate) O-methyltransferase	CDS	0.475343	0.0319347	0.0641094	54.3055	102.703	94.8331	127.32	105.009	117.772
HER17_04355	nlpD	murein hydrolase activator NlpD	CDS	0.358993	0.0374813	0.0731485	1226.44	1253.41	1679.17	1631.19	1688.76	2014.13
HER17_04360	rpoS	RNA polymerase sigma factor RpoS	CDS	0.0576821	0.757571	0.821792	1973.38	1775.79	2616.56	1872.06	2114.07	2639.27
HER17_04365	proS	proline--tRNA ligase	CDS	0.182014	0.415658	0.517334	290.447	180.73	169.555	272.504	239.538	214.851
HER17_04370	tsaA	tRNA (N6-threonylcarbamoyladenosine(37)-N6)-methyltransferase TrmO	CDS	0.776888	0.000482014	0.00245253	33.9276	28.0822	34.4396	61.8388	60.3142	43.0957
HER17_04375	rcsF	Rcs stress response system protein RcsF	CDS	0.733202	0.00117142	0.00480023	40.3646	42.0956	45.0318	68.4588	86.3966	57.0785
HER17_04380		MetQ/NlpA family lipoprotein	CDS	0.163398	0.277211	0.374108	587.296	513.496	493.323	526.357	605.54	653.405
HER17_04385	metI	methionine ABC transporter permease MetI	CDS	0.79199	0.0027022	0.00917332	67.464	56.183	35.9698	93.9054	97.5808	84.9142
HER17_04390	metN	methionine ABC transporter ATP-binding protein MetN	CDS	1.46394	7.21738e-06	0.000126743	61.5071	67.5676	39.3482	159.965	180.879	123.811
HER17_04395	gmhB	D-glycero-beta-D-manno-heptose 1,7-bisphosphate 7-phosphatase	CDS	-0.129656	0.421976	0.52352	52.3317	48.2785	53.9746	52.2592	47.8566	41.1692
HER17_04430		MFS transporter	CDS	0.658551	0.00128635	0.0051478	22.6184	20.6961	22.039	28.8791	36.1631	38.1389
HER17_04435	pssA	CDP-diacylglycerol--serine O-phosphatidyltransferase	CDS	-0.458873	0.00828538	0.0219539	409.443	457.609	365.938	265.429	324.895	306.756
HER17_04440		bifunctional acetate--CoA ligase family protein/GNAT family N-acetyltransferase	CDS	-1.82241	1.55472e-06	4.52031e-05	772.475	717.383	894.555	191.874	167.063	315.263
HER17_04445		DTW domain-containing protein	CDS	0.161089	0.325412	0.425729	27.9351	29.4706	24.0262	35.1138	31.7276	24.1994
HER17_04450	trxC	thioredoxin TrxC	CDS	3.74722	2.08804e-07	1.50884e-05	11.2025	13.421	9.75756	164.186	180.455	117.187
HER17_04455		tRNA/rRNA methyltransferase	CDS	-0.201387	0.312804	0.412122	276.026	340.485	250.557	257.023	205.455	291.626
HER17_04460		DUF3574 domain-containing protein	CDS	0.0276188	0.860927	0.904968	51.0337	45.15	40.5604	45.9194	39.5799	53.8966
HER17_04465		NupC/NupG family nucleoside CNT transporter	CDS	0.53209	0.00921146	0.0239767	12.8384	10.237	8.64468	15.7618	17.9542	12.1646
HER17_04470	emrB	multidrug efflux MFS transporter permease subunit EmrB	CDS	1.07971	4.01666e-05	0.000421365	45.8592	42.6694	44.6741	99.5271	82.5341	99.4815
HER17_04475	emrA	multidrug efflux MFS transporter periplasmic adaptor subunit EmrA	CDS	0.562905	0.0240324	0.0510003	88.6421	50.759	62.6988	113.905	88.4552	96.1914
HER17_04480	mprA	transcriptional repressor MprA	CDS	-0.605207	0.00192183	0.00702642	112.754	94.5762	80.0676	55.0262	65.2166	68.702
HER17_04485	ygaH	L-valine transporter subunit YgaH	CDS	-0.58267	0.00515436	0.0151929	8.99757	9.38542	6.41892	5.8669	5.49661	5.19486
HER17_04490		AzlC family ABC transporter permease	CDS	0.375343	0.0743164	0.129141	21.9605	32.0807	25.0994	39.9649	35.2717	27.4029
HER17_04495		MFS transporter	CDS	1.0365	0.000163588	0.00111334	22.6362	25.9164	23.3903	58.3887	54.7327	34.4376
HER17_04500		lactonase family protein	CDS	0.489299	0.0366518	0.0719238	128.1	108.275	211.487	225.446	227.865	175.348
HER17_04505	proX	glycine betaine/L-proline ABC transporter substrate-binding protein ProX	CDS	0.696073	0.00973647	0.0250995	213.221	248.556	252.623	513.817	375.807	267.73
HER17_04510	proW	glycine betaine/L-proline ABC transporter permease ProW	CDS	1.76066	1.54299e-05	0.000208036	65.1879	77.712	67.6272	333.029	219.865	160.456
HER17_04515	proV	glycine betaine/L-proline ABC transporter ATP-binding protein ProV	CDS	1.83843	2.52327e-06	6.30671e-05	53.1675	61.866	53.1797	262.399	203.481	135.672
HER17_04520		VOC family protein	CDS	-2.13078	0.000289058	0.00168373	79.4311	152.851	190.203	22.9772	16.9567	56.559
HER17_04525	hpxZ	oxalurate catabolism protein HpxZ	CDS	-2.14804	3.85313e-07	1.86683e-05	56.386	97.3529	63.8911	15.6918	13.5611	19.8487
HER17_04530		AtzE family amidohydrolase	CDS	-0.135392	0.379208	0.482506	43.8676	57.2196	48.4897	50.3152	39.877	45.9745
HER17_04535	hpxX	oxalurate catabolism protein HpxX	CDS	-0.0814312	0.690789	0.768999	4.2854	5.20178	5.84261	4.85113	4.41427	5.2165
HER17_04540		gamma-glutamyltransferase family protein	CDS	0.14712	0.386061	0.488758	26.7971	27.1751	31.9158	34.9562	25.6367	34.5025
HER17_04545		MurR/RpiR family transcriptional regulator	CDS	0.484831	0.00493158	0.0146984	13.2474	17.8082	17.1304	24.4483	20.3736	22.5976
HER17_04550		transporter substrate-binding domain-containing protein	CDS	0.399446	0.0212756	0.0464413	13.7275	13.4025	13.0962	17.8809	18.1452	17.0348
HER17_04555		amino acid ABC transporter permease	CDS	0.888457	0.000308718	0.00177109	2.88065	3.94299	3.53736	7.82836	5.96351	5.36802
HER17_04560		amino acid ABC transporter permease	CDS	0.919938	0.00119791	0.00489006	4.92555	3.31359	2.7822	8.24868	6.6214	5.99573
HER17_04565		amino acid ABC transporter ATP-binding protein	CDS	1.2762	1.21229e-05	0.000181165	5.69016	4.86857	6.39905	15.7618	13.455	11.8399
HER17_04570		alanine--glyoxylate aminotransferase family protein	CDS	1.34119	1.15438e-05	0.000177475	10.1712	9.47798	14.1097	33.9229	28.6291	22.9439
HER17_04575	hpxK	allantoate amidohydrolase	CDS	0.633462	0.00198188	0.00718453	20.8402	25.361	25	46.4098	33.1495	30.8661
HER17_04580		amidohydrolase	CDS	-0.100956	0.569661	0.662152	55.5147	81.8401	59.5589	60.2802	52.4831	70.8448
HER17_04585		pyridoxal phosphate-dependent aminotransferase	CDS	1.33262	1.03172e-06	3.36609e-05	26.8505	29.341	27.663	82.767	71.7531	56.6672
HER17_04590		methylthioribulose 1-phosphate dehydratase	CDS	1.58099	1.37752e-06	4.17041e-05	22.6717	17.438	25.6558	78.5463	66.0655	52.1217
HER17_04595	mtnC	acireductone synthase	CDS	1.25265	1.91277e-05	0.000243132	26.886	21.0663	36.8442	74.9211	70.501	56.6023
HER17_04600		acireductone dioxygenase	CDS	0.992602	0.0123149	0.030036	17.6039	15.087	45.7075	58.774	51.6767	45.4766
HER17_04605	tssI	type VI secretion system tip protein VgrG	CDS	0.128157	0.518698	0.615893	20.9647	17.3454	27.345	24.9037	26.3158	20.5197
HER17_04610		DUF4123 domain-containing protein	CDS	0.111853	0.636144	0.723106	9.28208	10.8293	16.4348	12.3993	16.214	10.8659
HER17_04615		hypothetical protein	CDS	0.161783	0.411928	0.513739	4.14315	3.75787	5.84261	5.09632	4.96605	5.30308
HER17_04620		hypothetical protein	CDS	-0.272297	0.183787	0.267634	18.4041	17.1788	25.2385	18.8616	18.3362	13.1387
HER17_04625		DUF2235 domain-containing protein	CDS	-0.439054	0.0371887	0.072677	128.313	96.5014	143.045	97.9509	104.584	68.7885
HER17_04630		type VI secretion system PAAR protein	CDS	-0.165648	0.450432	0.55146	6.95267	6.33099	11.3275	8.31873	7.51275	6.08231
HER17_04635	mtnA	S-methyl-5-thioribose-1-phosphate isomerase	CDS	0.913105	0.000142177	0.0010282	31.0825	34.1541	43.124	83.2749	63.6674	57.0785
HER17_04640		S-methyl-5-thioribose kinase	CDS	1.78929	5.81682e-07	2.46447e-05	26.157	26.5828	39.3681	118.949	117.105	82.2735
HER17_04645		HNH nuclease family protein	CDS	-0.677223	0.000538634	0.00267378	91.9851	91.0219	77.1264	44.9562	59.1894	58.5503
HER17_04650		acyl-CoA dehydrogenase	CDS	-0.489776	0.175576	0.259001	124.917	129.896	238.891	101.839	88.9433	160.802
HER17_04655	lpcA	D-sedoheptulose 7-phosphate isomerase	CDS	-0.841984	0.000202425	0.00130492	329.478	260.2	346.185	158.231	154.648	209.223
HER17_04660		class II glutamine amidotransferase	CDS	-0.465987	0.0133007	0.0320086	225.277	249.112	311.725	206.882	165.429	196.798
HER17_04665		murein L,D-transpeptidase	CDS	0.900695	8.14834e-05	0.000697916	87.5752	88.3933	71.6614	153.31	183.977	125.044
HER17_04670		class I SAM-dependent methyltransferase	CDS	0.353426	0.0602966	0.108921	32.9496	33.8394	50.0795	53.8003	48.3447	47.1433
HER17_04675		helix-turn-helix domain-containing protein	CDS	0.0181397	0.895716	0.931456	29.8734	30.3221	33.6844	36.1121	27.186	31.7536
HER17_04680	dinB	DNA polymerase IV	CDS	-0.655784	0.000262944	0.0015784	37.2528	34.913	29.7297	22.9947	19.0578	22.6193
HER17_04685	pepD	beta-Ala-His dipeptidase	CDS	0.644815	0.00183845	0.00676792	366.838	295.965	410.573	651.786	567.34	459.117
HER17_04690	gpt	xanthine phosphoribosyltransferase	CDS	-0.55937	0.00205875	0.0073942	141.65	177.657	131.399	98.4237	106.431	100.997
HER17_04695	frsA	esterase FrsA	CDS	-0.325198	0.0276657	0.0571224	177.871	190.245	216.395	169.685	141.957	154.893
HER17_04700		5-carboxymethyl-2-hydroxymuconate isomerase	CDS	0.0820059	0.539382	0.635074	21.3559	23.0285	19.2965	20.3678	25.3184	21.7318
HER17_04705		sigma factor-binding protein Crl	CDS	-0.0306744	0.857477	0.902229	130.803	140.393	114.209	104.851	127.271	145.196
HER17_04710	proB	glutamate 5-kinase	CDS	1.15114	7.9281e-06	0.000133404	167.309	138.912	151.61	397.951	329.288	289.548
HER17_04715	proA	glutamate-5-semialdehyde dehydrogenase	CDS	1.27087	6.19135e-06	0.00011406	124.597	83.6543	122.615	289.404	260.208	248.79
HER17_04720		hypothetical protein	CDS	0.0873629	0.703109	0.778924	9.77997	8.88561	13.2552	8.52889	11.4601	13.9395
HER17_04730		tyrosine-type recombinase/integrase	CDS	-0.862337	0.000835289	0.0037778	30.1934	38.4488	25.8744	17.2154	18.9729	15.801
HER17_04735		hypothetical protein	CDS	-3.61705	2.60607e-05	0.000301036	250.723	171.233	174.225	5.8669	22.517	20.2599
HER17_04740		hypothetical protein	CDS	-0.598004	0.037932	0.0739423	1.31585	1.16624	1.3911	0.823117	0.997455	0.735938
HER17_04745		hypothetical protein	CDS	-0.536772	0.00475627	0.0143056	3.12959	2.48057	2.84181	1.92644	2.05858	1.83984
HER17_04755		AlpA family transcriptional regulator	CDS	0.428152	0.113377	0.180608	1.58258	2.35098	1.51033	2.78459	2.75892	1.77491
HER17_04760		hypothetical protein	CDS	0.302242	0.282127	0.378512	1.52923	2.0548	3.25914	3.29247	3.03481	2.07794
HER17_04765		ash family protein	CDS	0.923948	0.0013406	0.00532504	12.5184	11.7364	10.3339	17.0753	25.2972	23.2903
HER17_04770		host cell division inhibitor Icd-like protein	CDS	1.43333	2.99122e-05	0.000334672	2.27607	1.81414	1.80843	6.47985	5.66639	3.78792
HER17_04775		hypothetical protein	CDS	1.26992	0.000950081	0.00414352	2.89843	1.75861	2.60334	8.03852	6.00595	3.44159
HER17_04780		DNA primase	CDS	1.01091	2.5043e-05	0.000290853	32.4695	34.0245	32.1145	77.0577	69.4399	52.2083
HER17_04785		hypothetical protein	CDS	-2.12446	2.21644e-05	0.000266847	329.532	301.648	352.981	37.5131	82.046	106.192
HER17_04790		addiction module toxin RelE	CDS	0.0382024	0.863989	0.907294	203.21	214.051	193.84	140.718	256.813	230.002
HER17_04795		type II toxin-antitoxin system Phd/YefM family antitoxin	CDS	0.19525	0.333251	0.434242	240.481	283.58	238.991	220.946	337.692	315.025
HER17_04800		hypothetical protein	CDS	-0.577791	0.0324506	0.0649923	35.2612	40.3184	28.8355	17.7758	29.4992	22.7058
HER17_04805		IS1182 family transposase	CDS	-0.178406	0.313144	0.412248	64.9568	83.8579	64.8848	56.3397	62.967	69.5461
HER17_04810		prevent-host-death protein	CDS	-0.25186	0.206442	0.293622	17.6573	19.1411	19.217	14.3783	15.9381	16.7318
HER17_04815		type II toxin-antitoxin system RelE/ParE family toxin	CDS	-0.468243	0.00211397	0.00755442	24.6989	25.361	23.6089	17.8284	16.8718	18.55
HER17_04820		EcsC family protein	CDS	-0.742933	0.00509412	0.0150788	65.6147	45.6868	66.3554	27.4606	46.3711	32.338
HER17_04825		Hcp family type VI secretion system effector	CDS	-2.18565	0.000343409	0.0019012	5.08558	2.61015	4.17329	0.612959	1.48557	0.519486
HER17_04830		hypothetical protein	CDS	-2.15445	6.4151e-06	0.000116179	15.7013	13.6986	15.7591	2.64448	4.37182	3.13856
HER17_04835		LysR family transcriptional regulator	CDS	-0.13996	0.384494	0.487345	17.2661	21.2329	24.0461	18.669	18.9304	19.156
HER17_04840		alpha/beta hydrolase	CDS	0.493469	0.0167949	0.0383448	4.88998	5.42392	3.69635	5.8669	6.21818	7.66241
HER17_04845	tssB	type VI secretion system contractile sheath small subunit	CDS	-1.66739	1.50647e-05	0.000205708	245.637	143.077	290.143	64.9737	93.5698	55.1737
HER17_04850	tssC	type VI secretion system contractile sheath large subunit	CDS	-1.71038	8.70074e-06	0.000144136	645.567	410.237	905.247	193.94	236.843	168.465
HER17_04855	tssE	type VI secretion system baseplate subunit TssE	CDS	-1.80202	2.74589e-06	6.55639e-05	59.0177	44.5946	86.2679	17.6883	21.6257	15.13
HER17_04860	tssF	type VI secretion system baseplate subunit TssF	CDS	-1.56372	1.63404e-05	0.00021622	112.203	76.5458	134.996	38.2837	45.416	25.8011
HER17_04865	tssG	type VI secretion system baseplate subunit TssG	CDS	-2.17688	6.48668e-07	2.59103e-05	32.0427	26.8049	48.3705	8.51138	9.3591	5.82257
HER17_04870	tagH	type VI secretion system-associated FHA domain protein TagH	CDS	-2.37906	4.1705e-06	8.52339e-05	55.4791	40.7257	93.4023	14.7986	13.3277	8.29012
HER17_04875	tssJ	type VI secretion system lipoprotein TssJ	CDS	-2.62152	1.43794e-07	1.33103e-05	22.9918	16.4013	31.101	4.51839	4.05349	2.85717
HER17_04880	tssK	type VI secretion system baseplate subunit TssK	CDS	-2.33968	2.18497e-06	5.80035e-05	44.9879	30.896	67.7266	10.3327	10.3778	7.64077
HER17_04885		DotU family type IV/VI secretion system protein	CDS	-2.39848	4.63589e-07	2.08566e-05	30.4602	29.7112	62.6391	8.59894	7.74619	6.92647
HER17_04890	tssH	type VI secretion system ATPase TssH	CDS	-2.96405	3.75538e-08	5.94463e-06	187.153	154.128	333.446	31.1208	29.0748	26.2557
HER17_04895		sigma-54-dependent Fis family transcriptional regulator	CDS	-2.80458	9.62848e-09	2.69833e-06	64.53	59.7927	105.604	12.627	9.74111	10.5196
HER17_04900	tagO	type VI secretion system-associated protein TagO	CDS	-2.26254	1.74769e-07	1.40936e-05	21.9427	20.7701	38.752	5.70928	5.28439	5.97408
HER17_04905	tssA	type VI secretion system protein TssA	CDS	-2.70734	3.23262e-07	1.79431e-05	48.0641	39.3743	79.3919	8.91418	7.9372	8.67974
HER17_04910	tssM	type VI secretion system membrane subunit TssM	CDS	-2.59441	5.08506e-08	7.24452e-06	150.772	137.949	259.956	35.4641	27.6316	27.7275
HER17_04915		hypothetical protein	CDS	-2.4703	1.6953e-09	8.97633e-07	83.0053	75.7868	115.7	16.9002	16.1291	16.4937
HER17_04920		sel1 repeat family protein	CDS	-2.20398	1.69869e-08	3.6301e-06	38.9421	30.3592	50.2782	9.49211	7.89475	8.54987
HER17_04925		Hcp family type VI secretion system effector	CDS	-0.907479	0.0389655	0.0756649	536.92	648.686	957.89	477.565	491.724	173.4
HER17_04930		type VI secretion system tip protein VgrG	CDS	0.0249484	0.956982	0.974539	35.119	24.4169	57.1542	56.8826	43.2514	18.5283
HER17_04935		phospholipase	CDS	0.126494	0.74335	0.810066	36.9505	33.6172	73.1121	68.2837	58.6801	29.8271
HER17_04940		hypothetical protein	CDS	0.305722	0.235962	0.326808	49.0599	38.5043	79.7099	75.3414	80.4543	50.9312
HER17_04945		DUF4123 domain-containing protein	CDS	-0.458391	0.222357	0.310878	19.9689	15.9941	25.2186	13.5376	23.3659	7.61912
HER17_04950		DUF4123 domain-containing protein	CDS	-0.433146	0.177185	0.260738	28.3797	26.2866	39.3681	29.5621	27.1647	12.8789
HER17_04955		hypothetical protein	CDS	-0.409437	0.194366	0.279799	84.09	82.6732	139.408	99.1768	88.0732	43.2255
HER17_04960		hypothetical protein	CDS	-0.296251	0.494107	0.59254	6.56147	8.27472	8.28697	2.59194	10.6324	5.64941
HER17_04965		type I toxin-antitoxin system SymE family toxin	CDS	-0.538217	0.106285	0.172004	0.640143	0.536839	0.516693	0.297723	0.530561	0.346324
HER17_04970		hypothetical protein	CDS	0.130597	0.537533	0.633596	1.76039	1.79563	2.24563	2.11909	1.80391	2.42427
HER17_04975		type IV secretion protein Rhs	CDS	-0.0444465	0.867345	0.909461	8.65972	11.2551	12.0231	7.18038	13.073	10.736
HER17_04980		hypothetical protein	CDS	-0.232551	0.603624	0.69296	13.7809	13.9763	15.4014	6.21716	18.7394	11.8183
HER17_04985		type I toxin-antitoxin system SymE family toxin	CDS	-1.07918	0.00125872	0.00507048	1.01356	1.48093	1.45072	0.718038	0.657896	0.476195
HER17_04990		RHS repeat protein	CDS	-1.31894	0.0010739	0.00448512	1.13803	0.777491	0.63593	0.297723	0.339559	0.389614
HER17_04995		L-tyrosine/L-tryptophan isonitrile synthase family protein	CDS	-1.1839	0.000160835	0.00110334	27.4373	22.8804	27.5636	8.51138	13.6673	12.1213
HER17_05000		hypothetical protein	CDS	-0.428296	0.102158	0.166714	2.52501	2.64717	2.24563	1.55867	1.99491	1.96972
HER17_05005		bacteriocin immunity protein	CDS	-0.436312	0.00688213	0.019063	26.886	33.4876	26.4706	19.2644	23.3871	21.537
HER17_05010	grxB	glutaredoxin 2	CDS	0.266527	0.191302	0.276038	81.0315	101.888	137.301	130.77	136.354	118.053
HER17_05015		LysR family transcriptional regulator	CDS	-0.12346	0.394365	0.49775	13.4964	12.8101	12.7584	12.697	12.0756	11.0824
HER17_05020		MFS transporter	CDS	1.02526	9.01633e-06	0.000146843	5.67238	5.94225	6.02147	12.8021	12.2029	10.8876
HER17_05025		GGDEF domain-containing protein	CDS	-0.270035	0.346491	0.447537	94.2256	88.6339	92.2298	48.2486	72.5383	107.382
HER17_05030		MarC family NAAT transporter	CDS	-0.303947	0.0911794	0.152405	43.7609	58.2933	68.9786	43.6602	47.5171	47.3598
HER17_05035		SRPBCC family protein	CDS	-0.0460161	0.785887	0.844576	44.2944	65.1241	57.2735	48.6164	55.9636	56.8837
HER17_05040		hypothetical protein	CDS	0.0985994	0.662298	0.746068	5.79685	7.46021	5.30604	5.02627	8.46776	6.40699
HER17_05045	pncC	nicotinamide-nucleotide amidase	CDS	0.0920168	0.585527	0.677094	57.364	58.0156	83.7242	78.1611	68.1453	65.8881
HER17_05050	recA	recombinase RecA	CDS	-0.178441	0.241248	0.332611	398.863	358.053	514.607	400.455	371.817	351.302
HER17_05055	recX	recombination regulator RecX	CDS	-0.299493	0.0954779	0.157862	28.4508	20.0667	28.1002	21.2259	23.663	17.3595
HER17_05060	alaS	alanine--tRNA ligase	CDS	0.645054	0.000980452	0.00422851	825.643	586.098	701.014	1188.74	1115.24	999.945
HER17_05065	csrA	carbon storage regulator CsrA	CDS	-0.254837	0.223203	0.311755	149.918	160.015	123.688	89.5096	125.446	148.486
HER17_05090	yqaB	fructose-1-phosphate/6-phosphogluconate phosphatase	CDS	-0.193185	0.151031	0.228775	66.1482	64.8094	65.2822	58.6514	60.7387	52.2516
HER17_05095		DedA family protein	CDS	0.729238	8.18904e-05	0.000698169	56.9728	55.461	51.2918	98.5814	91.2778	81.5592
HER17_05100		glutamate--cysteine ligase	CDS	0.763269	3.68478e-05	0.000394705	224.032	211.2	209.619	387.986	359.763	346.778
HER17_05105	luxS	S-ribosylhomocysteine lyase	CDS	0.039503	0.810854	0.864883	384.548	344.317	483.645	388.704	438.456	419.008
HER17_05110		inner membrane protein YpjD	CDS	-0.431263	0.00962031	0.0248743	39.4044	43.2063	40.4412	27.4431	32.0459	31.7752
HER17_05115	ffh	signal recognition particle protein	CDS	-0.169943	0.286086	0.383062	418.76	347.39	345.728	350.928	315.875	321.518
HER17_05120	rpsP	30S ribosomal protein S16	CDS	0.669085	0.000608813	0.00292611	560.943	667.864	559.817	884.22	902.973	1056.85
HER17_05125	rimM	ribosome maturation factor RimM	CDS	0.474553	0.0105182	0.0265847	1261.47	1181.21	976.193	1513.47	1447.41	1789.63
HER17_05130	trmD	tRNA (guanosine(37)-N1)-methyltransferase TrmD	CDS	0.644146	0.00153016	0.00581918	1439.66	1573.1	1237.44	2058.86	2062.12	2521.32
HER17_05135	rplS	50S ribosomal protein L19	CDS	0.555217	0.0224011	0.0482329	648.625	768.549	527.941	712.714	983.066	1162.39
HER17_05140		DNA-binding transcriptional regulator	CDS	-0.460978	0.116191	0.18413	10.8291	8.77454	6.79651	4.92119	6.49407	7.79228
HER17_05145		phage late control D family protein	CDS	-0.154983	0.249115	0.341803	15.0078	13.7172	15.1431	13.8529	13.1155	12.4244
HER17_05150		phage tail protein	CDS	0.413323	0.0666109	0.117827	2.91621	3.27657	4.78935	5.46409	4.1596	4.9784
HER17_05155		phage tail tape measure protein	CDS	0.20187	0.204302	0.290868	12.6073	16.2533	12.7584	16.8826	14.7284	16.2556
HER17_05160		GpE family phage tail protein	CDS	-0.0102475	0.980693	0.988554	0.30229	0.388745	0.218601	0.210157	0.339559	0.367969
HER17_05165		phage tail assembly protein	CDS	-0.317434	0.227111	0.316489	2.54279	2.92485	1.66932	1.8739	1.76146	2.09959
HER17_05170		phage major tail tube protein	CDS	-0.603212	0.016524	0.0377982	6.88154	7.70086	4.80922	4.20315	3.41681	5.15156
HER17_05175		phage tail sheath protein	CDS	-2.61188	1.09799e-06	3.52843e-05	18.4041	33.4691	25.1391	3.55516	2.94992	6.10396
HER17_05180		tail fiber assembly protein	CDS	-0.0547488	0.672557	0.754571	9.38877	9.42245	10.2345	9.54465	8.95587	9.45897
HER17_05185		phage tail protein	CDS	0.397007	0.0300509	0.0609879	6.79263	4.92411	5.52465	8.61646	6.98219	7.09964
HER17_05190		phage tail protein I	CDS	-0.324695	0.201214	0.287238	1.81374	1.07368	1.84817	1.331	1.20968	1.23378
HER17_05195		baseplate assembly protein	CDS	0.0769352	0.711108	0.784657	1.51145	2.03628	2.2655	2.38178	1.78269	1.94807
HER17_05200		baseplate assembly protein	CDS	0.0136103	0.974538	0.985091	0.284508	0.0925584	0.238474	0.157618	0.254669	0.216452
HER17_05205		phage baseplate assembly protein V	CDS	0.685829	0.0235451	0.0502406	0.782398	1.24028	1.03339	1.90893	1.82513	1.16884
HER17_05210		phage virion morphogenesis protein	CDS	0.618722	0.121124	0.190465	0.551235	0.721956	0.218601	0.945708	0.615451	0.735938
HER17_05215		phage tail protein	CDS	-0.11449	0.598833	0.689409	1.52923	1.88819	1.64944	1.38354	1.46435	1.83984
HER17_05220		LysB family phage lysis regulatory protein	CDS	-0.0531718	0.837508	0.886895	1.12025	1.05517	1.11288	0.928195	1.27335	0.974035
HER17_05225		lysozyme	CDS	0.0946638	0.677288	0.758179	1.83152	2.14735	1.47059	2.27671	1.82513	1.70997
HER17_05230		hypothetical protein	CDS	0.0634106	0.843674	0.891877	0.817961	0.666421	0.377584	0.630472	0.785231	0.541131
HER17_05235		phage tail protein	CDS	0.065223	0.926146	0.95313	0.177818	0.351722	0.0397456	0.402802	0.0848898	0.0865809
HER17_05240		head completion/stabilization protein	CDS	-0.109945	0.73722	0.80515	0.569016	0.888561	0.476948	0.753064	0.488116	0.541131
HER17_05245		terminase endonuclease subunit	CDS	-0.0373982	0.910199	0.941975	1.03134	0.944096	0.715422	0.805604	0.551784	1.27707
HER17_05250		phage major capsid protein, P2 family	CDS	0.033459	0.858306	0.902658	2.29385	2.83229	2.60334	2.69702	2.4618	2.74894
HER17_05255		GPO family capsid scaffolding protein	CDS	-0.701459	0.0742252	0.129064	1.06691	1.72159	0.973768	0.472854	1.16723	0.692647
HER17_05260		terminase ATPase subunit family protein	CDS	0.145709	0.555167	0.649399	1.99156	2.01777	1.1725	1.94396	1.54924	2.2511
HER17_05265		hypothetical protein	CDS	-0.140297	0.544996	0.640273	0.995779	1.25879	1.09301	0.963222	1.27335	0.800874
HER17_05270		phage portal protein	CDS	-0.395233	0.0907198	0.151825	4.2854	5.18327	3.49762	3.08231	2.69525	4.09095
HER17_05275		hypothetical protein	CDS	-0.406711	0.0783415	0.134904	6.59703	6.55314	4.47139	3.59019	5.1995	4.52385
HER17_05280		hypothetical protein	CDS	-2.13848	0.00123721	0.00500268	231.11	196.002	129.551	12.732	68.8456	44.9139
HER17_05285		hypothetical protein	CDS	-1.04276	0.00390614	0.0121683	3.87642	4.22066	2.24563	1.43608	2.10102	1.49352
HER17_05290		hypothetical protein	CDS	-0.201326	0.340191	0.441134	3.89421	5.40541	4.11367	4.06304	3.1197	4.48056
HER17_05295		hypothetical protein	CDS	-0.278779	0.287643	0.384784	4.1965	3.90596	3.31876	2.04904	3.56537	3.83121
HER17_05300		replication endonuclease	CDS	-0.0799489	0.685077	0.763898	2.93399	2.44354	1.74881	2.08406	2.29202	2.38098
HER17_05305		hypothetical protein	CDS	0.167694	0.732657	0.801274	0.426762	0.11107	0.476948	0.192644	0.466894	0.49784
HER17_05310		TraR/DksA family transcriptional regulator	CDS	0.925032	0.025164	0.0529287	0.729052	0.370234	0.417329	1.17338	0.997455	0.714293
HER17_05315		DUF5405 family protein	CDS	0.398259	0.285899	0.382931	1.1736	0.796002	0.536566	1.27846	1.31579	0.714293
HER17_05320		DUF2732 family protein	CDS	0.592096	0.0855826	0.145093	0.497889	0.407257	0.596185	0.683012	0.912565	0.671002
HER17_05325		replication protein B	CDS	0.490552	0.0545294	0.0999394	1.81374	2.0548	2.46423	2.48686	3.92615	2.4892
HER17_05330		DUF2724 domain-containing protein	CDS	1.03901	0.000242798	0.00150612	0.835743	1.25879	1.07313	2.22417	2.22836	2.0563
HER17_05335		phage regulatory CII family protein	CDS	1.20695	7.00573e-06	0.000123729	3.53857	3.86894	4.67011	9.8774	9.57133	8.41999
HER17_05340		hypothetical protein	CDS	0.836126	0.00531288	0.0155529	0.924652	1.51796	1.01351	2.29422	2.2708	1.60175
HER17_05345		phage repressor protein CI	CDS	0.940472	8.91726e-05	0.00073293	45.5035	41.7624	38.5135	74.6935	94.2489	72.4682
HER17_05350		WYL domain-containing protein	CDS	0.197356	0.656842	0.741506	23.5075	16.0126	15.938	10.4028	39.3889	13.8529
HER17_05355		site-specific integrase	CDS	0.666449	0.00973677	0.0250995	37.8752	25.2684	24.4833	45.1138	60.7599	33.2254
HER17_05360		hypothetical protein	CDS	0.368972	0.254229	0.347481	16.5904	13.8652	17.1701	11.5061	30.624	19.4158
HER17_05365		class I SAM-dependent methyltransferase	CDS	-0.575916	0.0109255	0.0273401	12.6251	13.0507	10.7313	7.54815	7.53397	9.35074
HER17_05370		DUF2799 domain-containing protein	CDS	-0.233253	0.174819	0.258002	14.7411	18.956	15.8784	13.0473	14.1978	14.9352
HER17_05375	yehT	two-component system response regulator BtsR	CDS	-0.864383	0.000165963	0.00112591	39.2799	58.1637	48.0724	24.4483	25.6792	29.8055
HER17_05380		3-deoxy-7-phosphoheptulonate synthase	CDS	0.560416	0.00170342	0.00635937	47.2817	39.8927	33.7043	59.7197	60.6538	57.901
HER17_05385	tyrA	bifunctional chorismate mutase/prephenate dehydrogenase	CDS	0.673763	0.00299362	0.00988774	67.2862	70.6591	98.609	151.418	123.154	102.75
HER17_05390	pheA	bifunctional chorismate mutase/prephenate dehydratase	CDS	0.00722065	0.969033	0.981433	163.877	102.851	132.293	150.543	138.37	112.101
HER17_05395	raiA	ribosome-associated translation inhibitor RaiA	CDS	-2.28898	0.000210323	0.00133967	2599.44	3305.72	5850.68	418.038	641.194	1346.29
HER17_05400	bamD	outer membrane protein assembly factor BamD	CDS	0.0615862	0.681122	0.761275	432.808	452.592	358.943	452.241	449.831	396.541
HER17_05405	rluD	23S rRNA pseudouridine(1911/1915/1917) synthase RluD	CDS	0.443643	0.0196103	0.0436306	220.298	166.568	130.425	246.515	240.302	216.734
HER17_05410	pgeF	polyphenol oxidase	CDS	0.384205	0.0248561	0.0524359	68.6198	52.6472	71.9595	85.3064	75.2336	91.6459
HER17_05415	clpB	ATP-dependent chaperone ClpB	CDS	-1.3355	0.00163956	0.00616311	362.748	314.31	917.727	183.152	198.048	250.738
HER17_05450		endonuclease/exonuclease/phosphatase family protein	CDS	-0.540566	0.00825767	0.0218972	137.542	212.588	166.991	104.869	123.409	127.252
HER17_05455	mltD	murein transglycosylase D	CDS	-0.79353	0.0104017	0.0263215	487.505	332.118	211.805	188.476	206.707	199.894
HER17_05460	gloB	hydroxyacylglutathione hydrolase	CDS	-0.769778	0.000152354	0.00107037	136.279	117.901	111.685	61.1908	80.0935	73.3124
HER17_05465		class I SAM-dependent methyltransferase	CDS	-0.645893	0.00313595	0.010247	58.0752	55.9423	72.7345	34.0805	44.7369	40.5415
HER17_05470	rnhA	ribonuclease HI	CDS	-0.417011	0.0136968	0.032814	20.0934	20.9552	19.6145	14.9912	16.9143	13.5283
HER17_05475	dnaQ	DNA polymerase III subunit epsilon	CDS	-0.329138	0.102926	0.167839	59.1066	77.8972	62.2814	43.2049	55.9424	59.5027
HER17_05485	nrdF	class 1b ribonucleoside-diphosphate reductase subunit beta	CDS	0.0724353	0.732273	0.801222	18.0841	17.9748	21.2043	20.8932	23.9177	15.3898
HER17_05490	nrdE	class 1b ribonucleoside-diphosphate reductase subunit alpha	CDS	-0.184671	0.386772	0.489506	48.5442	32.488	30.3061	34.746	37.4152	25.8011
HER17_05495	nrdI	class Ib ribonucleoside-diphosphate reductase assembly flavoprotein NrdI	CDS	-0.122053	0.634405	0.721513	10.8824	8.88561	5.02782	8.77407	8.40409	5.60611
HER17_05500	nrdH	glutaredoxin-like protein NrdH	CDS	-0.177956	0.418084	0.519596	16.1103	12.3103	8.76392	11.0333	12.7122	9.13429
HER17_05505	speD	adenosylmethionine decarboxylase	CDS	-0.685839	0.00190403	0.00697928	63.1786	45.9645	57.7107	30.2977	38.3702	35.0653
HER17_05510	speE	polyamine aminopropyltransferase	CDS	-0.601601	0.0016257	0.00611643	64.5656	61.6624	57.4921	40.5954	41.1928	39.2861
HER17_05515		YacC family pilotin-like protein	CDS	0.520749	0.114153	0.18171	12.9629	20.4739	20.9062	23.4851	30.624	23.853
HER17_05520		iron ABC transporter permease	CDS	-0.0162082	0.912495	0.94344	22.1916	25.7127	28.7957	26.5849	22.6019	26.6453
HER17_05525		ABC transporter ATP-binding protein	CDS	-0.0581654	0.726153	0.795585	37.9463	28.9152	44.9921	36.1821	36.4814	34.7622
HER17_05530		GNAT family N-acetyltransferase	CDS	-0.203541	0.280287	0.377284	27.295	24.3799	41.0374	28.8966	27.5043	24.0911
HER17_05535	hpt	hypoxanthine phosphoribosyltransferase	CDS	-0.0528268	0.759659	0.823429	78.6132	71.3996	68.8196	78.5639	63.6037	68.7885
HER17_05540	can	carbonate dehydratase	CDS	0.793861	0.000147005	0.00105243	167.753	210.237	181.28	344.483	359.19	265.933
HER17_05545		ABC transporter ATP-binding protein	CDS	0.595561	0.000281789	0.00166608	127.815	134.932	134.758	203.643	204.584	192.426
HER17_05550		ABC transporter permease	CDS	0.918665	0.00023614	0.00147123	94.6168	72.5288	112.54	195.166	161.206	172.318
HER17_05555	panD	aspartate 1-decarboxylase	CDS	1.19173	5.13666e-05	0.000495578	24.2188	23.2507	39.0898	73.9579	63.7735	59.9573
HER17_05560	panC	pantoate--beta-alanine ligase	CDS	0.565203	0.00450394	0.0137205	148.567	103.332	103.875	185.009	185.039	156.365
HER17_05565	panB	3-methyl-2-oxobutanoate hydroxymethyltransferase	CDS	0.136598	0.296438	0.394181	112.345	100.019	100.517	125.341	115.768	102.836
HER17_05570	folK	2-amino-4-hydroxy-6-hydroxymethyldihydropteridine diphosphokinase	CDS	0.34249	0.332236	0.433183	11.078	6.25695	4.13355	11.8214	8.08575	7.31609
HER17_05575	pcnB	polynucleotide adenylyltransferase PcnB	CDS	0.493944	0.00748034	0.0203637	240.89	200.074	184.718	339.089	291.872	250.176
HER17_05580	gluQRS	tRNA glutamyl-Q(34) synthetase GluQRS	CDS	-1.13082	5.51295e-06	0.000105189	150.203	166.013	144.853	74.2731	66.8295	69.4379
HER17_05585	dksA	RNA polymerase-binding protein DksA	CDS	-0.758101	0.00269407	0.009153	305.864	393.521	498.927	198.844	216.596	293.098
HER17_05590	sfsA	DNA/RNA nuclease SfsA	CDS	-1.17306	5.8175e-05	0.000546461	228.425	199.241	190.541	71.5761	85.3991	117.209
HER17_05595	thpR	RNA 2',3'-cyclic phosphodiesterase	CDS	0.0300657	0.841794	0.890331	23.4364	30.6553	26.9078	29.2995	28.3532	25.0435
HER17_05600	hrpB	ATP-dependent helicase HrpB	CDS	0.235429	0.0934225	0.155162	67.8019	61.2366	58.5652	79.457	68.9305	72.4682
HER17_05605	mrcB	bifunctional glycosyl transferase/transpeptidase	CDS	0.248091	0.0975658	0.160692	110.763	101.833	108.068	140.858	119.27	120.694
HER17_05610	fhuC	Fe3+-hydroxamate ABC transporter ATP-binding protein FhuC	CDS	1.50168	4.58693e-06	9.11839e-05	7.41499	10.8849	9.22099	30.4203	29.096	18.3984
HER17_05615	fhuD	Fe(3+)-hydroxamate ABC transporter substrate-binding protein FhuD	CDS	-0.0313699	0.886598	0.923323	34.6389	34.3762	19.9126	33.6602	26.2097	27.1431
HER17_05620	fhuB	Fe(3+)-hydroxamate ABC transporter permease FhuB	CDS	0.135997	0.449287	0.550531	36.7727	44.6317	29.3124	41.5586	36.9271	43.1822
HER17_05625		LysE family translocator	CDS	0.221712	0.436284	0.537681	22.4761	25.324	53.5175	47.0052	36.3116	34.7839
HER17_05630		PLP-dependent aminotransferase family protein	CDS	1.37878	3.97132e-06	8.43455e-05	72.9941	54.9797	87.6988	216.865	173.833	170.132
HER17_05635		glutathione S-transferase	CDS	0.946659	0.00268667	0.00914239	31.0114	32.8397	63.2949	91.3835	86.1844	67.4465
HER17_05640	hemL	glutamate-1-semialdehyde 2,1-aminomutase	CDS	0.345069	0.115851	0.183763	122.534	108.127	155.425	200.963	146.817	142.599
HER17_05645	erpA	iron-sulfur cluster insertion protein ErpA	CDS	-0.406476	0.027391	0.0567196	188.54	151.203	177.981	112.312	122.05	156.257
HER17_05650		hypothetical protein	CDS	-0.0736179	0.671453	0.754413	97.4263	96.742	93.0247	74.3607	99.3423	99.2217
HER17_05655	btuF	vitamin B12 ABC transporter substrate-binding protein BtuF	CDS	-0.00906343	0.97052	0.982706	55.2479	35.1907	69.0779	65.2714	53.905	39.3077
HER17_05660	mtnN	5'-methylthioadenosine/S-adenosylhomocysteine nucleosidase	CDS	0.0699198	0.730423	0.799649	93.2831	96.8531	155.882	142.136	117.912	103.118
HER17_05665	dgt	dGTPase	CDS	-0.545639	0.00228932	0.00807307	133.968	122.196	170.39	98.3187	89.007	104.893
HER17_05670	degP	serine endoprotease DegP	CDS	-0.165372	0.438295	0.539693	172.625	205.628	265.66	184.623	177.271	212.275
HER17_05675		CdaR family transcriptional regulator	CDS	-1.17179	0.000275835	0.00164424	108.006	160.644	180.962	57.338	52.8439	89.3948
HER17_05680		sulfate ABC transporter substrate-binding protein	CDS	-1.75551	2.039e-05	0.00025187	21.9071	16.2903	41.2361	8.33625	7.70375	7.4676
HER17_05685	cysT	sulfate ABC transporter permease subunit CysT	CDS	-0.572797	0.0390994	0.0758216	4.76551	3.18401	7.49205	3.23993	3.69271	3.44159
HER17_05690	cysW	sulfate ABC transporter permease subunit CysW	CDS	0.00282941	0.98833	0.991578	4.32097	3.38764	5.30604	3.90543	4.18082	4.95676
HER17_05695		sulfate ABC transporter ATP-binding protein	CDS	0.485704	0.0469247	0.0883896	9.17539	7.70086	14.6661	16.9177	13.7097	13.5066
HER17_05700		DoxX family protein	CDS	0.508527	0.00739756	0.0202027	18.9909	24.5835	17.5278	25.8143	26.9737	34.1562
HER17_05705		TetR family transcriptional regulator	CDS	0.931239	5.81568e-05	0.000546461	26.5304	25.5461	33.2671	60.7355	53.4169	48.5719
HER17_05710		aldo/keto reductase	CDS	0.412137	0.0153813	0.0356699	17.4083	19.6779	16.8522	27.1453	23.5145	21.1041
HER17_05715		NADH:flavin oxidoreductase	CDS	1.43337	0.000293817	0.0017039	34.0699	19.5113	51.3514	114.816	98.9391	69.5894
HER17_05720		RtT sRNA	ncRNA	1.17912	1.96408e-05	0.000246172	1.77818	1.62903	2.02703	4.41331	3.90493	3.98272
HER17_05745	gltX	glutamate--tRNA ligase	CDS	0.489174	0.018154	0.0411184	269.358	206.887	192.747	345.639	325.659	267.73
HER17_05750		alpha/beta hydrolase	CDS	0.120038	0.571548	0.663984	18.7775	24.1207	15.2425	21.6287	26.0612	15.498
HER17_05765	ung	uracil-DNA glycosylase	CDS	0.0741093	0.567376	0.660394	134.608	137.968	154.312	159.737	156.155	133.486
HER17_05770	grcA	autonomous glycyl radical cofactor GrcA	CDS	0.982674	0.000125003	0.000950649	3230.87	2465.81	3057.65	6254.76	6504.51	4540.39
HER17_05775	srmB	ATP-dependent RNA helicase SrmB	CDS	0.554246	0.00288179	0.00962248	163.112	135.172	117.548	224.798	200.488	185.326
HER17_05780		tRNA1(Val) (adenine(37)-N6)-methyltransferase	CDS	0.146131	0.277151	0.374108	30.0867	34.1911	33.5453	37.3555	36.8634	34.0263
HER17_05785	nadB	L-aspartate oxidase	CDS	0.592986	0.0031923	0.0103914	154.559	110.311	132.075	230.578	203.778	164.374
HER17_05790	rpoE	RNA polymerase sigma factor RpoE	CDS	-0.7366	0.000216776	0.00137463	146.202	197.446	150.835	93.9404	97.22	105.607
HER17_05795	rseA	anti-sigma-E factor RseA	CDS	-0.825939	0.000118267	0.000910762	431.314	550.408	533.963	277.933	249.809	327.276
HER17_05800	rseB	sigma-E factor regulatory protein RseB	CDS	-0.619581	0.000408592	0.00217336	128.438	133.765	131.777	89.0542	83.4891	83.8753
HER17_05805	rseC	SoxR-reducing system protein RseC	CDS	-0.0247753	0.867626	0.909461	26.9038	23.2692	24.6224	29.1418	21.0951	23.2686
HER17_05810		hypothetical protein	CDS	-0.258898	0.311049	0.410315	20.2001	20.1962	14.3879	11.2609	19.1002	15.4547
HER17_05815	lepA	elongation factor 4	CDS	0.244606	0.185403	0.269543	485.033	325.509	359.718	498.266	473.133	415.091
HER17_05820	lepB	signal peptidase I	CDS	0.713569	0.000744719	0.003441	177.48	136.579	146.224	260.928	258.659	235.219
HER17_05825	rnc	ribonuclease III	CDS	-0.268451	0.178251	0.261713	250.403	392.633	240.223	225.061	229.839	278.401
HER17_05830	era	GTPase Era	CDS	-0.276486	0.0928379	0.154393	435.066	488.764	415.143	335.044	349.64	420.783
HER17_05835	recO	DNA repair protein RecO	CDS	-0.28509	0.0535378	0.0985013	31.0114	31.4699	30.783	24.0455	24.427	28.0739
HER17_05840	pdxJ	pyridoxine 5'-phosphate synthase	CDS	0.150032	0.198196	0.28445	115.866	111.181	110.453	124.711	126.358	123.421
HER17_05845		holo-ACP synthase	CDS	-0.157337	0.296512	0.394181	17.7462	17.2159	20.4094	18.7215	16.2352	14.6755
HER17_05850		YfhL family 4Fe-4S dicluster ferredoxin	CDS	-0.453151	0.0162446	0.0373075	16.8571	18.6598	11.7846	10.9982	12.4364	11.1256
HER17_05855	pdeH	cyclic-guanylate-specific phosphodiesterase	CDS	-0.785097	0.00103355	0.00437982	129.007	174.38	142.289	67.6357	90.4076	100.607
HER17_05860		diguanylate cyclase	CDS	0.909587	0.0014377	0.0055912	77.0839	53.0915	53.5771	96.8476	129.669	118.702
HER17_05865		HlyD family type I secretion periplasmic adaptor subunit	CDS	0.306169	0.132643	0.205553	31.5626	26.7864	35.1153	35.6042	37.8184	42.1433
HER17_05870		type I secretion system permease/ATPase	CDS	0.175097	0.292944	0.390288	150.149	99.2226	126.828	133.31	142.679	148.768
HER17_05875		TolC family outer membrane protein	CDS	0.137998	0.277947	0.374983	322.259	265.939	300.159	319.352	318.761	339.419
HER17_05880		Ig-like domain-containing protein	CDS	0.204809	0.241458	0.332793	2535	1746.89	2560.47	2948.89	2472.56	2464.59
HER17_05885		tryptophan synthase subunit beta	CDS	-1.45304	2.51714e-08	4.4826e-06	38.6753	39.2077	39.3482	13.4676	15.1741	14.1776
HER17_05890		EAL domain-containing protein	CDS	0.460403	0.0103817	0.0263019	82.4007	67.5491	98.3904	124.326	114.368	102.988
HER17_05895		hypothetical protein	CDS	-0.0844705	0.746566	0.812742	17.2661	23.3432	11.6653	16.5674	17.6995	15.0434
HER17_05900	murQ	N-acetylmuramic acid 6-phosphate etherase	CDS	0.420682	0.0108303	0.0271808	22.7429	23.1396	26.0334	35.0438	30.6452	30.5631
HER17_05905	aphA	acid phosphatase AphA	CDS	-0.159834	0.239175	0.330072	55.7458	57.1085	54.5112	51.5061	47.1138	51.191
HER17_05910	tadA	tRNA adenosine(34) deaminase TadA	CDS	-0.0605849	0.690027	0.768415	28.6642	23.2877	26.9078	29.6672	23.854	22.0781
HER17_05915	mltF	membrane-bound lytic murein transglycosylase MltF	CDS	-0.537491	0.00629785	0.017767	64.2988	55.7757	44.1972	39.7898	38.6461	34.7406
HER17_05920	purL	phosphoribosylformylglycinamidine synthase	CDS	-0.411281	0.0115473	0.0285114	787.75	630.249	738.951	585.271	483.723	552.927
HER17_05925		HAMP domain-containing histidine kinase	CDS	-0.293749	0.0333139	0.0664375	70.6647	67.9379	59.5589	56.0245	52.0799	53.5503
HER17_05930	qseG	two-component system QseEF-associated lipoprotein QseG	CDS	-0.10851	0.44247	0.544206	96.8039	81.544	91.4349	88.3187	80.136	81.7757
HER17_05935	glrR	two-component system response regulator GlrR	CDS	-0.133892	0.399514	0.5026	147.446	113.532	173.49	142.907	130.094	122.945
HER17_05940	glnB	nitrogen regulatory protein P-II	CDS	-0.0669442	0.622769	0.70998	83.9655	80.748	80.1868	78.4062	83.765	71.6241
HER17_05945		pectinesterase A	CDS	-1.92708	0.000435634	0.00227895	532.919	576.509	410.811	81.3134	68.1665	250.327
HER17_05950		rhamnogalacturonan acetylesterase	CDS	-1.19241	8.87874e-05	0.00073293	230.505	216.568	207.77	76.9527	72.9628	136.646
HER17_05955	hmpA	NO-inducible flavohemoprotein	CDS	-0.652921	0.00141215	0.00552199	26.5304	27.4713	22.0588	14.7285	15.3438	18.3119
HER17_05960		serine hydroxymethyltransferase	CDS	0.401176	0.0466938	0.0880323	898.69	714.495	959.44	1353.55	1145.97	897.823
HER17_05965		3-phenylpropionate MFS transporter	CDS	0.469899	0.0136801	0.0327924	40.987	43.2063	45.2305	70.9106	52.6529	55.6715
HER17_05970		DUF1007 family protein	CDS	0.256915	0.075041	0.130217	49.4689	53.0545	51.4309	64.7285	62.6487	56.5806
HER17_05975		nickel/cobalt transporter	CDS	0.406568	0.0122826	0.0299977	19.7022	19.9371	22.7941	30.8581	27.1647	24.7189
HER17_05980		ABC transporter substrate-binding protein	CDS	1.13554	3.2903e-05	0.000362441	12.4828	12.1252	15.8188	30.7355	35.0383	23.0305
HER17_05985		HAMP domain-containing protein	CDS	-0.384257	0.0666272	0.117827	24.0765	16.0126	23.6089	16.8651	18.2725	13.6581
HER17_05990		hypothetical protein	CDS	-0.542107	0.0551532	0.100866	3.78752	3.98001	4.45151	2.22417	3.98982	2.18617
HER17_05995		ABC transporter ATP-binding protein	CDS	1.46379	8.60702e-07	3.06553e-05	17.1238	15.4202	19.4952	55.5166	51.1249	36.8835
HER17_06000		iron ABC transporter permease	CDS	1.32127	1.42221e-05	0.000199297	44.1521	51.0182	45.2703	136.445	128.905	85.5852
HER17_06005		ABC transporter substrate-binding protein	CDS	2.04008	1.22184e-06	3.80842e-05	38.2664	37.19	32.5517	152.189	195.098	96.949
HER17_06010	suhB	inositol-1-monophosphatase	CDS	0.63741	0.0932077	0.154947	28.4864	36.2274	11.089	43.2749	40.7471	33.9181
HER17_06015	trmJ	tRNA (cytosine(32)/uridine(32)-2'-O)-methyltransferase TrmJ	CDS	0.400206	0.0371541	0.0726757	64.0499	57.8675	49.3442	86.1996	73.6844	66.1262
HER17_06020	iscR	Fe-S cluster assembly transcriptional regulator IscR	CDS	2.03294	4.35398e-08	6.64604e-06	76.1593	78.1563	64.8252	334.255	322.602	239.981
HER17_06025		IscS subfamily cysteine desulfurase	CDS	1.89129	3.2904e-07	1.80297e-05	242.81	338.171	213.076	1117.58	1022.69	805.441
HER17_06030	iscU	Fe-S cluster assembly scaffold IscU	CDS	1.90167	2.14474e-07	1.50884e-05	59.6934	100.074	75.477	293.047	333.511	252.427
HER17_06035	iscA	iron-sulfur cluster assembly protein IscA	CDS	1.95323	4.7607e-08	7.01629e-06	37.7685	55.1093	45.1709	189.965	194.228	150.391
HER17_06040	hscB	co-chaperone HscB	CDS	1.94336	1.08086e-06	3.4997e-05	28.9843	40.9663	23.8871	135.201	137.288	88.4424
HER17_06045	hscA	Fe-S protein assembly chaperone HscA	CDS	1.74955	5.82384e-07	2.46447e-05	90.4025	125.398	91.7528	397.793	372.56	263.812
HER17_06050	fdx	ISC system 2Fe-2S type ferredoxin	CDS	1.11856	1.39489e-05	0.00019741	18.333	23.3988	25.0795	52.4518	51.04	41.5588
HER17_06055	iscX	Fe-S cluster assembly protein IscX	CDS	1.00184	0.000157302	0.00108964	14.6877	20.9552	24.4237	41.4886	45.2038	33.5718
HER17_06060	pepB	aminopeptidase PepB	CDS	0.816281	0.000862557	0.00386433	207.549	196.224	306.379	491.488	429.946	329.008
HER17_06065	sseB	enhanced serine sensitivity protein SseB	CDS	0.718453	0.000765714	0.00352278	150.558	121.844	170.966	263.8	272.051	193.66
HER17_06070		MurR/RpiR family transcriptional regulator	CDS	-1.07513	0.000301872	0.00174536	81.1026	94.8539	159.877	52.8021	49.9152	56.6672
HER17_06075	sseA	3-mercaptopyruvate sulfurtransferase	CDS	-1.06469	0.000259282	0.00156301	294.946	352.166	533.148	164.186	176.974	223.097
HER17_06080		6-phospho-alpha-glucosidase	CDS	-0.449541	0.0089311	0.0234276	31.8649	33.8208	44.0382	27.5131	25.5943	27.2297
HER17_06085		PTS transporter subunit EIIC	CDS	-0.400919	0.0284739	0.0585084	18.5464	16.5309	18.5811	12.1016	12.0544	16.4937
HER17_06090	ndk	nucleoside-diphosphate kinase	CDS	0.134687	0.633244	0.720385	74.2033	70.0482	159.32	96.9351	112.67	123.659
HER17_06095	trmG/rlmN	bifunctional tRNA (adenosine(37)-C2)-methyltransferase TrmG/ribosomal RNA large subunit methyltransferase RlmN	CDS	0.404081	0.0554526	0.101327	297.471	258.275	169.197	320.14	282.492	356.67
HER17_06100	pilW	type IV pilus biogenesis/stability protein PilW	CDS	-0.346299	0.0784811	0.13509	75.5191	89.8557	55.9221	51.9089	53.6079	68.5721
HER17_06105	rodZ	cytoskeleton protein RodZ	CDS	0.724582	0.000380503	0.0020482	170.029	167.623	142.667	309.334	259.89	224.461
HER17_06110	ispG	flavodoxin-dependent (E)-4-hydroxy-3-methylbut-2-enyl-diphosphate synthase	CDS	0.402529	0.00831624	0.0220084	199.031	174.954	194.992	250.7	237.967	263.422
HER17_06115	hisS	histidine--tRNA ligase	CDS	0.411194	0.0111104	0.0276884	299.125	329.823	306.379	457.285	415.599	370.891
HER17_06120		YfgM family protein	CDS	0.33898	0.0551122	0.100835	201.823	148.575	182.79	241.751	222.284	210.37
HER17_06125	bamB	outer membrane protein assembly factor BamB	CDS	0.228164	0.135397	0.20881	245.691	249.112	302.166	339.632	307.704	286.172
HER17_06130	der	ribosome biogenesis GTPase Der	CDS	0.823108	0.000331099	0.00185711	127.958	95.6128	104.571	218.196	191.554	170.803
HER17_06135		AEC family transporter	CDS	-0.570899	0.00323459	0.0104794	23.1874	19.9001	27.4046	17.5306	16.6808	13.2252
HER17_06140		cupin domain-containing protein	CDS	-0.695212	0.000254444	0.00154895	17.8707	13.9948	17.6868	9.52714	9.84722	11.2339
HER17_06145		hypothetical protein	CDS	-1.02442	0.000777022	0.00355948	9.61993	14.9204	13.5135	5.51663	4.62649	8.57151
HER17_06150		hypothetical protein	CDS	-0.776962	0.000814935	0.00368965	23.8809	25.1204	24.4237	14.5359	10.8659	17.4461
HER17_06155		peptidase M4 family protein	CDS	-0.287736	0.177428	0.260952	141.845	160.237	139.845	109.632	93.6547	158.746
HER17_06160	xseA	exodeoxyribonuclease VII large subunit	CDS	1.12676	0.0005325	0.00264948	61.8272	80.4518	54.2131	179.737	156.579	92.7498
HER17_06165	guaB	IMP dehydrogenase	CDS	0.0139903	0.943713	0.965166	896.556	705.739	796.483	937.197	879.416	605.525
HER17_06170	guaA	glutamine-hydrolyzing GMP synthase	CDS	0.779905	0.00359677	0.011404	280.241	221.844	241.654	535.674	464.326	276.994
HER17_06175		RES family NAD+ phosphorylase	CDS	-0.257376	0.0494867	0.0926033	27.8462	29.4891	29.8291	25.1488	25.191	22.576
HER17_06180		IS4 family transposase	CDS	-0.574371	0.0605905	0.109313	10.6157	12.4584	19.0978	6.69001	11.9695	9.67542
HER17_06185		hypothetical protein	CDS	0.7703	0.0146669	0.0343675	33.5542	27.0271	19.7536	28.8091	63.8371	44.4377
HER17_06190		hypothetical protein	CDS	1.20038	0.000144685	0.00104105	24.5033	19.7705	16.8124	33.8178	62.394	44.2212
HER17_06195		transcriptional regulator	CDS	1.13085	0.000221696	0.00139753	1.08469	1.16624	1.25199	3.02977	2.22836	2.40262
HER17_06200		XRE family transcriptional regulator	CDS	-0.732612	0.00652427	0.0182372	2.50723	1.98075	2.54372	1.05079	1.50679	1.68833
HER17_06205		helix-turn-helix domain-containing protein	CDS	-0.0515542	0.688079	0.766878	8.78419	8.75603	8.4857	9.22941	8.3192	7.55419
HER17_06210		alpha/beta hydrolase	CDS	0.364491	0.0876648	0.147628	2.16937	2.12884	2.18601	2.81961	2.78014	2.74894
HER17_06215		FMN-dependent NADH-azoreductase	CDS	-0.0320285	0.877617	0.91598	5.37009	4.96113	6.53816	5.04378	6.2394	5.2165
HER17_06220		hypothetical protein	CDS	-0.208132	0.535676	0.632278	2.16937	1.96224	4.29253	1.7338	3.26826	2.29439
HER17_06225		discoidin domain-containing protein	CDS	-0.566629	0.0336513	0.0669891	9.86888	11.9771	8.30684	5.14886	6.68507	8.54987
HER17_06230		hypothetical protein	CDS	-0.979001	0.00344135	0.011001	5.19227	4.09108	3.06042	1.50613	2.39814	2.38098
HER17_06235		linear amide C-N hydrolase	CDS	-1.16682	0.00577295	0.0165929	265.037	251.648	128.458	67.9159	83.2557	136.213
HER17_06240		DUF3750 domain-containing protein	CDS	0.638635	0.00620313	0.0175927	22.6362	25.5091	20.469	44.6409	34.7836	27.3812
HER17_06245		LysR family transcriptional regulator	CDS	0.402213	0.0163682	0.0375344	18.902	16.9382	18.4619	28.0735	23.1749	20.498
HER17_06250		VOC family protein	CDS	-1.93954	5.10677e-06	9.78759e-05	18.5108	33.6542	35.8506	7.56567	7.40664	7.96544
HER17_06255		sulfite exporter TauE/SafE family protein	CDS	-0.80525	0.0113266	0.0281289	21.018	50.0926	55.3856	27.6532	21.2012	23.5067
HER17_06260		hypothetical protein	CDS	0.141324	0.381409	0.484584	59.8356	52.7583	69.6543	77.5481	66.6597	56.7754
HER17_06265		alcohol dehydrogenase	CDS	-0.197136	0.567293	0.660394	0.569016	0.55535	0.755167	0.385289	0.700341	0.562776
HER17_06270		GGDEF domain-containing protein	CDS	-1.69749	0.000866637	0.00387044	94.4212	98.8154	148.311	14.7811	40.7896	49.784
HER17_06275		NAD(P)-dependent alcohol dehydrogenase	CDS	-0.574287	0.00506922	0.015056	387.749	424.029	584.162	349.474	288.753	299.289
HER17_06280	thiM	hydroxyethylthiazole kinase	CDS	0.862102	0.00124241	0.0050142	3.14737	2.55461	3.33863	6.63747	5.75128	4.02601
HER17_06285	thiD	bifunctional hydroxymethylpyrimidine kinase/phosphomethylpyrimidine kinase	CDS	0.270125	0.183525	0.267357	4.56991	3.68382	4.33228	6.11208	4.22327	4.82689
HER17_06290	psiE	phosphate-starvation-inducible protein PsiE	CDS	-0.0718735	0.610697	0.698453	26.2103	20.3814	25.8943	20.7881	23.8328	24.3509
HER17_06295	yegS	lipid kinase YegS	CDS	-0.257762	0.0904754	0.151703	176.751	161.737	148.212	139.317	120.607	147.144
HER17_06300		tRNA 5-hydroxyuridine modification protein YegQ	CDS	0.385272	0.107538	0.173506	165.53	130.859	91.5144	186.83	137.055	182.772
HER17_06305		glutathione S-transferase family protein	CDS	0.0185819	0.916676	0.946118	157.564	144.595	144.475	148.336	127.122	176.971
HER17_06310		GNAT family N-acetyltransferase	CDS	0.400198	0.0387021	0.0752903	39.1377	31.2107	30.4253	53.3275	43.5697	36.0826
HER17_06315	vat	Vat family streptogramin A O-acetyltransferase	CDS	0.0699892	0.680116	0.760549	29.4644	26.0089	25.6359	33.6602	28.6079	22.8574
HER17_06320	baeR	two-component system response regulator BaeR	CDS	0.204004	0.34103	0.442087	26.9216	33.4321	27.5835	37.6182	35.5264	28.1388
HER17_06325	baeS	two-component system sensor histidine kinase BaeS	CDS	0.00889821	0.949639	0.969371	25.1256	18.271	23.132	21.5937	21.4983	23.853
HER17_06330		MFS transporter	CDS	-0.0669163	0.723913	0.794149	23.5431	36.6531	28.1002	28.7565	23.1537	32.3813
HER17_06335	mdtC	multidrug efflux RND transporter permease subunit MdtC	CDS	0.514061	0.00299032	0.00988513	36.7727	39.8001	34.1018	54.676	45.5858	57.7928
HER17_06340		MdtB/MuxB family multidrug efflux RND transporter permease subunit	CDS	0.283085	0.0934459	0.155162	62.3784	54.5169	64.3681	72.2416	58.2132	90.1091
HER17_06345		MdtA/MuxA family multidrug efflux RND transporter periplasmic adaptor subunit	CDS	-0.225397	0.147757	0.224578	47.1039	61.9586	54.074	48.7215	38.5612	52.2516
HER17_06350		NupC/NupG family nucleoside CNT transporter	CDS	0.124201	0.582463	0.674158	262.69	370.215	245.171	320.105	333.214	303.704
HER17_06355		aldo/keto reductase	CDS	0.533976	0.00645972	0.0180805	546.771	642.337	560.533	809.526	768.868	954.944
HER17_06360		PTS transporter subunit EIIB	CDS	-1.83366	0.000104273	0.000823774	193.803	248.02	384.738	52.1891	59.2531	120.477
HER17_06365		beta-galactosidase	CDS	-0.88477	0.00375562	0.0117594	427.971	386.95	643.184	227.25	191.299	371.129
HER17_06370		cellulase family glycosylhydrolase	CDS	-0.902169	0.00786485	0.0211411	119.529	84.8575	148.569	53.4851	41.5111	93.8754
HER17_06375		sugar ABC transporter permease	CDS	0.0789483	0.81518	0.867766	21.5515	15.772	34.4197	21.8739	16.978	36.9268
HER17_06380		sugar ABC transporter permease	CDS	0.406658	0.213268	0.301325	49.0421	31.0256	70.6876	72.0665	41.023	86.7324
HER17_06385		extracellular solute-binding protein	CDS	0.119835	0.698436	0.774549	162.508	103.425	196.344	152.189	102.292	247.838
HER17_06390	ugpC	sn-glycerol-3-phosphate ABC transporter ATP-binding protein UgpC	CDS	0.348787	0.31443	0.4135	46.9794	27.7305	90.1829	75.4465	49.7454	84.7627
HER17_06395		maltoporin	CDS	0.864986	0.0714129	0.125118	15.0612	11.8845	18.8196	18.634	13.6673	51.0827
HER17_06400	galR	HTH-type transcriptional regulator GalR	CDS	-0.476348	0.0141418	0.0335044	203.05	229.36	252.385	164.098	127.971	200.153
HER17_06405	galT	galactose-1-phosphate uridylyltransferase	CDS	0.788156	0.00399409	0.012406	55.8703	52.9064	79.5509	118.301	72.3049	134.59
HER17_06410	galK	galactokinase	CDS	0.772197	0.0113716	0.028208	44.2766	36.0237	69.0581	98.0034	53.7352	103.313
HER17_06415	mgtE	magnesium transporter	CDS	0.163803	0.367796	0.469803	78.2042	122.714	88.4341	103.678	100.361	120.109
HER17_06420		MarR family transcriptional regulator	CDS	3.18407	1.03755e-07	1.08635e-05	14.421	19.7705	12.8776	159.807	188.095	79.9791
HER17_06425		organic hydroperoxide resistance protein	CDS	3.59188	1.49484e-07	1.33103e-05	23.7387	42.725	33.8434	473.467	520.205	215.781
HER17_06430		DUF2633 family protein	CDS	-0.916851	0.00471715	0.014208	30.9403	21.7327	18.3426	10.4728	15.4499	11.7101
HER17_06435		putative motility protein	CDS	0.0374171	0.867648	0.909461	858.788	879.231	988.017	738.949	1042.64	1016.09
HER17_06440	ppx	exopolyphosphatase	CDS	-0.0940641	0.479545	0.579959	361.894	383.451	383.963	371.366	331.304	355.35
HER17_06445	ppk1	polyphosphate kinase 1	CDS	0.0491082	0.746036	0.812372	410.741	340.652	473.351	397.548	440.833	428.77
HER17_06450		ABC transporter permease subunit	CDS	0.828734	0.000109887	0.000855477	41.6271	36.3569	34.7178	73.0647	66.8083	60.3036
HER17_06455	pstA	phosphate ABC transporter permease PstA	CDS	0.583785	0.00112036	0.00462651	27.0638	30.9515	35.473	51.9439	45.8829	42.2731
HER17_06460	pstB	phosphate ABC transporter ATP-binding protein	CDS	0.223836	0.144695	0.220628	37.0928	33.7838	43.1836	46.0595	49.3634	37.7709
HER17_06465		DUF4879 domain-containing protein	CDS	-1.53568	4.02369e-06	8.46162e-05	93.4965	88.8561	126.411	34.5008	36.9695	35.022
HER17_06470		hypothetical protein	CDS	-1.53308	0.000354344	0.00194296	50.8025	35.7461	31.1208	8.87915	16.5535	15.2599
HER17_06475		helix-turn-helix domain-containing protein	CDS	-0.115216	0.670969	0.754267	14.421	30.97	16.9913	16.3397	19.9491	21.3206
HER17_06480		L-serine ammonia-lyase	CDS	-1.8779	0.000868312	0.00387387	754.48	582.822	1353.66	164.763	128.672	438.749
HER17_06485		HAAAP family serine/threonine permease	CDS	-2.53088	1.8219e-05	0.000235251	3111.88	2644.41	5022.1	369.404	457.344	1038.3
HER17_06490	purK	5-(carboxyamino)imidazole ribonucleotide synthase	CDS	-0.147556	0.535197	0.632062	156.088	117.642	81.9953	133.608	94.0155	93.5074
HER17_06495	purE	5-(carboxyamino)imidazole ribonucleotide mutase	CDS	-0.133307	0.55064	0.64513	52.3673	56.3125	37.3808	54.9387	42.9542	35.2601
HER17_06500	lpxH	UDP-2,3-diacylglucosamine diphosphatase	CDS	0.51475	0.0108005	0.027134	43.1386	34.1911	33.6447	60.9807	53.6079	43.9615
HER17_06505	ppiB	peptidylprolyl isomerase B	CDS	0.0541297	0.776258	0.835699	171.932	197.557	161.586	152.399	229.754	169.244
HER17_06510		DoxX family protein	CDS	-0.000840497	0.997511	0.997793	366.447	550.075	785.175	472.084	460.952	767.67
HER17_06515	cysS	cysteine--tRNA ligase	CDS	1.11931	7.45733e-05	0.000649137	198.64	162.496	153.537	453.222	364.262	300.609
HER17_06520	ybcJ	ribosome-associated protein YbcJ	CDS	-0.212531	0.15957	0.239215	21.427	20.7331	19.2766	18.5289	19.2063	15.2815
HER17_06525	folD	bifunctional methylenetetrahydrofolate dehydrogenase/methenyltetrahydrofolate cyclohydrolase FolD	CDS	-0.294781	0.112967	0.180225	110.905	166.253	124.841	119.807	110.442	97.4468
HER17_06530		GGDEF domain-containing protein	CDS	-1.08388	0.00616868	0.0175299	310.452	302.314	208.188	85.6567	92.0205	209.656
HER17_06535		nucleotide sugar dehydrogenase	CDS	1.05647	0.0005161	0.00258594	36.4526	37.5602	21.9992	55.394	77.5044	66.8405
HER17_06540	arnB	UDP-4-amino-4-deoxy-L-arabinose aminotransferase	CDS	1.9178	9.61482e-08	1.05369e-05	22.245	30.3036	20.0119	102.242	83.5528	88.3991
HER17_06545	arnC	undecaprenyl-phosphate 4-deoxy-4-formamido-L-arabinose transferase	CDS	2.15165	7.14184e-10	5.08737e-07	17.2661	19.5298	15.7393	79.7723	77.4619	76.2345
HER17_06550	arnA	bifunctional UDP-4-amino-4-deoxy-L-arabinose formyltransferase/UDP-glucuronic acid oxidase ArnA	CDS	2.32329	2.1508e-10	3.74527e-07	38.7287	39.4854	45.469	212.329	186.651	220.024
HER17_06555		4-deoxy-4-formamido-L-arabinose-phosphoundecaprenol deformylase	CDS	2.59007	1.13053e-09	6.9027e-07	5.86798	8.38579	8.72417	49.4395	42.4873	46.4074
HER17_06560	arnT	lipid IV(A) 4-amino-4-deoxy-L-arabinosyltransferase	CDS	2.33562	2.84892e-09	1.21763e-06	11.6471	11.829	15.0636	64.1155	62.967	67.4465
HER17_06565		EamA family transporter	CDS	2.05437	3.44333e-07	1.81689e-05	1.49367	2.2214	2.24563	8.49386	7.57642	8.67974
HER17_06570	arnF	4-amino-4-deoxy-L-arabinose-phosphoundecaprenol flippase subunit ArnF	CDS	2.39986	5.84334e-09	1.92111e-06	1.1736	1.7401	1.62957	8.19614	7.36419	8.41999
HER17_06575		ABC transporter ATP-binding protein	CDS	0.883082	6.07109e-05	0.000566547	4.6766	4.40578	4.84897	9.38703	8.57387	7.72735
HER17_06580		iron ABC transporter permease	CDS	0.447101	0.0236778	0.0504733	4.01868	4.01703	3.85533	6.60245	5.24195	4.35069
HER17_06585		iron ABC transporter substrate-binding protein	CDS	0.556295	0.00603441	0.017217	3.62748	3.49871	3.81558	4.81611	6.2394	5.04334
HER17_06590		PTS lactose/cellobiose transporter subunit IIA	CDS	-0.00649203	0.983031	0.989514	46.197	48.0193	47.3967	32.0665	32.343	76.6025
HER17_06595		cupin domain-containing protein	CDS	0.271058	0.0686875	0.12091	17.6395	15.6239	17.4881	21.6637	21.5196	18.0521
HER17_06600		LysR family transcriptional regulator	CDS	-0.373832	0.0256085	0.053705	28.9309	40.2444	40.5008	29.5096	25.5306	29.589
HER17_06605		hypothetical protein	CDS	0.213072	0.305607	0.40426	7.13049	4.72048	7.5318	6.46234	7.70375	8.31177
HER17_06610		D-alanyl-lipoteichoic acid biosynthesis protein DltD	CDS	-0.567248	0.00634601	0.0178557	23.4186	25.2684	20.7075	13.1874	16.0442	17.6192
HER17_06615		membrane-bound O-acyltransferase	CDS	-0.368594	0.0698215	0.122704	14.6166	10.6627	13.6924	8.75656	10.2929	11.1473
HER17_06620		D-alanine--poly(phosphoribitol) ligase	CDS	0.0273124	0.867754	0.909461	36.5415	32.488	40.322	37.338	33.2344	40.8662
HER17_06625		acyl carrier protein	CDS	-0.178353	0.36053	0.462377	4.42766	4.66494	4.88871	3.45008	4.41427	4.50221
HER17_06630		TauD/TfdA family dioxygenase	CDS	-0.426408	0.105713	0.171207	95.5592	71.2885	137.421	68.091	99.9365	58.3772
HER17_06635		FAD-binding protein	CDS	-0.517779	0.0907257	0.151825	89.2467	57.6454	137.5	67.7057	83.765	47.1433
HER17_06640		nuclease	CDS	0.501245	0.00312597	0.0102378	73.9899	64.5873	79.2926	115.832	103.226	89.3082
HER17_06645		hypothetical protein	CDS	-0.163892	0.500811	0.597896	9.6555	14.7723	11.3076	8.03852	13.9219	9.95681
HER17_06650		DUF4102 domain-containing protein	CDS	-1.06699	0.00343859	0.0110004	6.20583	13.9763	6.04134	3.94045	5.11461	3.46324
HER17_06660		mechanosensitive ion channel family protein	CDS	0.380761	0.0340147	0.0674298	134.359	97.7417	94.1376	143.678	139.071	142.036
HER17_06665		D-amino-acid transaminase	CDS	0.177711	0.335423	0.436009	127.193	85.7091	149.344	137.916	147.369	124.438
HER17_06670	ycjG	L-Ala-D/L-Glu epimerase	CDS	0.654491	0.000502813	0.00252529	28.273	26.2125	24.5231	46.1996	40.0892	38.074
HER17_06675	alaC	alanine transaminase	CDS	1.49448	6.31518e-06	0.000115005	419.916	497.631	537.679	1672.85	1344.97	1082.43
HER17_06680	gspS	type II secretion system pilot lipoprotein GspS	CDS	0.437306	0.0217456	0.0471301	73.8477	86.0238	79.7099	120.158	116.405	87.8363
HER17_06685	gspB	type II secretion system assembly factor GspB	CDS	-0.806196	0.000938893	0.0041031	31.4382	33.2655	27.9014	19.1418	18.5909	15.2166
HER17_06690		polysaccharide lyase family 1 protein	CDS	-0.267006	0.326583	0.426724	36.3104	34.3021	22.1582	18.9842	21.1588	36.9917
HER17_06695		glycoside hydrolase family 28 protein	CDS	0.0312018	0.85062	0.897329	256.502	269.475	220.211	202.837	239.559	320.133
HER17_06700	gspC	type II secretion system protein GspC	CDS	-0.108416	0.506261	0.603055	134.715	122.418	112.401	116.865	129.054	96.8624
HER17_06705	gspD	type II secretion system secretin GspD	CDS	-0.445595	0.0328754	0.065628	430.372	349.167	395.827	336.935	314.75	211.344
HER17_06710	gspE	type II secretion system ATPase GspE	CDS	-0.711655	0.000417931	0.00221069	230.238	213.384	210.592	155.026	138.455	105.975
HER17_06715	gspF	type II secretion system inner membrane protein GspF	CDS	-0.858414	0.000348978	0.00192456	96.306	84.8761	111.248	64.711	55.6877	40.8662
HER17_06720	gspG	type II secretion system major pseudopilin GspG	CDS	-1.43612	3.64165e-07	1.8311e-05	215.693	175.713	217.747	83.3449	78.1623	63.5937
HER17_06725	gspH	type II secretion system minor pseudopilin GspH	CDS	-1.02463	1.05646e-05	0.000166617	54.3766	51.444	55.4849	30.0875	26.995	22.1864
HER17_06730	gspI	type II secretion system minor pseudopilin GspI	CDS	-0.744483	0.00215344	0.00766345	15.6302	12.4213	14.6463	9.31698	9.38032	6.77496
HER17_06735	gspJ	type II secretion system minor pseudopilin GspJ	CDS	-1.15662	3.39879e-06	7.52666e-05	38.462	29.9889	27.1065	15.2364	14.0705	13.5499
HER17_06740	gspK	type II secretion system minor pseudopilin GspK	CDS	-0.745841	0.00112454	0.00463479	27.295	19.9001	17.2099	13.1874	14.028	11.1906
HER17_06745	gspL	type II secretion system protein GspL	CDS	-0.413899	0.0262128	0.054783	62.3429	46.6865	68.2035	47.8809	39.8982	45.2385
HER17_06750		type II secretion system protein M	CDS	-0.328431	0.0846805	0.143906	23.6675	25.287	33.0286	23.6077	19.5671	22.0998
HER17_06755		type II secretion system protein N	CDS	-0.590256	0.00255947	0.00880284	17.3017	21.0663	21.9197	14.6585	11.8209	13.5499
HER17_06760		prepilin peptidase	CDS	0.0580098	0.709332	0.783775	9.61993	10.4221	11.248	12.1891	9.71988	10.6495
HER17_06765	ypdK	membrane protein YpdK	CDS	-0.046508	0.934433	0.958672	19.6133	6.77528	5.24643	5.48161	9.14688	16.0824
HER17_06770		LLM class flavin-dependent oxidoreductase	CDS	0.235619	0.127522	0.199206	87.3974	97.0938	100.417	106.182	102.738	126.538
HER17_06775		ABC transporter substrate-binding protein	CDS	0.0437885	0.811831	0.865063	8.12627	11.5328	7.57155	10.4028	7.6613	10.0001
HER17_06780		iron ABC transporter permease	CDS	0.292697	0.114395	0.181959	7.55725	8.47835	7.0946	10.5429	8.02209	9.762
HER17_06785		ABC transporter ATP-binding protein	CDS	0.155398	0.466684	0.567455	4.80108	5.75713	3.61685	4.86865	5.24195	5.6927
HER17_06790		molybdate ABC transporter substrate-binding protein	CDS	-0.0369395	0.87297	0.913583	2.4361	3.07294	2.68283	3.38003	2.54669	2.03465
HER17_06795	dbpA	ATP-dependent RNA helicase DbpA	CDS	-0.395789	0.0818171	0.139707	113.963	111.107	83.9826	91.5936	70.3312	72.9661
HER17_06800		alpha/beta hydrolase	CDS	0.165108	0.255086	0.348208	78.0442	61.4588	82.6312	78.2661	87.9034	82.9012
HER17_06805		hypothetical protein	CDS	-0.279661	0.213559	0.301537	606.643	341.744	609.897	393.047	453.63	437.017
HER17_06810		hypothetical protein	CDS	0.3512	0.0528647	0.0975156	18.7598	19.3817	12.8776	21.8739	24.1724	19.0478
HER17_06815		hypothetical protein	CDS	0.263664	0.0785195	0.135102	31.5093	30.5258	24.6224	34.2732	36.5026	33.2687
HER17_06820		sugar-binding protein	CDS	-0.73525	0.00833409	0.022042	65.8281	37.0789	75.3975	39.6672	41.405	26.0176
HER17_06825		hypothetical protein	CDS	-0.617017	0.0819794	0.139928	3.75195	3.9615	2.34499	1.57618	3.01359	1.99136
HER17_06830		hypothetical protein	CDS	-0.127354	0.585222	0.676925	29.7667	32.0252	22.7345	21.6637	33.4466	22.2946
HER17_06835		Lrp/AsnC family transcriptional regulator	CDS	-1.03351	0.0153413	0.0356519	1.10247	0.870049	0.596185	0.420315	0.509339	0.324678
HER17_06840		hypothetical protein	CDS	-2.62184	2.18623e-07	1.50884e-05	31.6871	16.7346	20.3895	3.18739	4.88116	3.11691
HER17_06845		DUF1311 domain-containing protein	CDS	-3.15018	4.96756e-06	9.61983e-05	33.1985	15.4017	21.5421	1.75131	4.37182	1.79655
HER17_06850		hypothetical protein	CDS	-1.99341	9.18674e-05	0.000750748	15.8613	14.7723	17.4086	2.25919	6.06962	3.76627
HER17_06855		GNAT family N-acetyltransferase	CDS	-0.464842	0.10183	0.166371	6.81041	6.8123	5.14706	3.88791	5.02972	4.69702
HER17_06860		hypothetical protein	CDS	0.202897	0.253081	0.346133	9.01535	10.4961	9.65819	8.91418	13.9856	10.6927
HER17_06865		hypothetical protein	CDS	0.0925603	0.69241	0.770141	1.33363	2.0548	2.32512	1.78634	2.33447	1.96972
HER17_06875		formate/nitrite transporter family protein	CDS	-0.877368	0.0105783	0.0266757	25.1434	35.3943	23.8076	11.5411	11.6723	22.7275
HER17_06880	mlaA	phospholipid-binding lipoprotein MlaA	CDS	0.282601	0.0648566	0.115403	174.172	217.438	240.521	282.924	238.307	247.665
HER17_06885	mqo	malate dehydrogenase (quinone)	CDS	0.0891832	0.607274	0.695842	255.559	308.219	241.415	287.986	263.944	304.613
HER17_06890		LysR family transcriptional regulator	CDS	-0.620886	0.0125659	0.0305152	29.2154	39.1152	19.9126	20.1401	17.8693	19.3725
HER17_06895		SDR family oxidoreductase	CDS	0.213563	0.209932	0.297694	9.05092	13.1988	9.51908	11.4536	11.7785	13.6149
HER17_06900	fadL	long-chain fatty acid transporter FadL	CDS	-0.451192	0.18525	0.269489	451.337	298.871	793.999	353.065	334.487	441.931
HER17_06905		DUF406 family protein	CDS	-1.40954	0.00143139	0.00557174	120.187	117.309	141.316	31.401	39.495	71.7323
HER17_06910	fadI	acetyl-CoA C-acyltransferase FadI	CDS	-0.18654	0.581811	0.67371	103.757	94.243	245.708	120.035	101.634	168.205
HER17_06915	fadJ	fatty acid oxidation complex subunit alpha FadJ	CDS	-0.806927	0.0339864	0.0674049	188.22	112.551	354.054	121.313	100.87	152.101
HER17_06920		spore coat protein U domain-containing protein	CDS	-0.195531	0.22413	0.312743	63.8543	71.7698	67.6073	55.6742	50.7641	71.0396
HER17_06925		fimbrial biogenesis outer membrane usher protein	CDS	0.77998	0.0100466	0.0257155	78.951	82.488	44.853	112.942	97.8779	143.443
HER17_06930		molecular chaperone	CDS	0.899215	0.0232505	0.0496614	89.9401	107.682	55.942	132.119	129.563	211.279
HER17_06935		spore coat protein U domain-containing protein	CDS	0.922822	0.0345883	0.068443	66.4327	133.358	52.8418	138.494	116.639	223.855
HER17_06940		spore coat protein U domain-containing protein	CDS	0.675451	0.179459	0.262907	309.989	795.428	253.398	535.271	504.776	1130.16
HER17_06945	sixA	phosphohistidine phosphatase SixA	CDS	0.51597	0.00739091	0.0201974	49.1666	73.3433	64.2687	90.9807	93.8457	82.2519
HER17_06950	smrB	endonuclease SmrB	CDS	0.155514	0.401857	0.50486	13.7097	22.14	18.0445	20.9282	20.6707	18.4201
HER17_06955	prmB	50S ribosomal protein L3 N(5)-glutamine methyltransferase	CDS	0.117069	0.425667	0.527632	90.9181	102.11	86.9039	111.033	106.6	85.9532
HER17_06960	aroC	chorismate synthase	CDS	0.270767	0.062471	0.112044	168.411	128.045	171.721	198.406	179.903	186.517
HER17_06965	mepA	penicillin-insensitive murein endopeptidase	CDS	0.428985	0.0148636	0.0347523	58.8932	56.7383	73.8872	95.2363	78.3321	81.5592
HER17_06970		TSUP family transporter	CDS	0.517048	0.00102336	0.00435873	18.493	18.7708	19.9126	29.4921	28.0773	24.2427
HER17_06975		elongation factor P hydroxylase	CDS	0.46528	0.0100015	0.0256275	29.8911	22.7138	20.4889	35.9895	33.8923	31.0393
HER17_06980		YfcL family protein	CDS	0.349652	0.0476648	0.0897047	37.7329	28.0822	25.4968	38.7215	41.0018	36.6454
HER17_06985	mnmC	bifunctional tRNA (5-methylaminomethyl-2-thiouridine)(34)-methyltransferase MnmD/FAD-dependent 5-carboxymethylaminomethyl-2-thiouridine(34) oxidoreductase MnmC	CDS	-0.108685	0.50398	0.601008	99.3111	84.6909	95.3697	100.42	82.4704	76.1912
HER17_06990	fabB	beta-ketoacyl-ACP synthase I	CDS	0.789722	0.0108053	0.027134	938.913	667.457	1384.48	2134.64	1643.83	1391.9
HER17_06995		flagella biosynthesis regulator Flk	CDS	-0.144757	0.273005	0.369599	77.3329	72.1585	84.4595	74.1155	69.4611	68.031
HER17_07000		DMT family transporter	CDS	0.446596	0.0725088	0.126801	16.1814	22.0659	14.07	25.8669	27.2708	18.1603
HER17_07005	pdxB	4-phosphoerythronate dehydrogenase PdxB	CDS	1.09762	2.36911e-05	0.000278941	104.948	85.0982	108.486	257.093	190.28	191.474
HER17_07010		aspartate-semialdehyde dehydrogenase	CDS	1.05324	1.89945e-05	0.000242336	80.1602	67.0678	98.3109	188.108	160.654	160.759
HER17_07015	truA	tRNA pseudouridine(38-40) synthase TruA	CDS	0.999407	0.00128155	0.00513518	47.8507	39.0411	49.7417	102.574	83.3406	87.2303
HER17_07020		DedA family protein	CDS	0.486591	0.0107231	0.026975	45.7703	65.7535	48.907	84.3082	74.4271	66.0396
HER17_07025		hypothetical protein	CDS	0.471479	0.0147092	0.0344476	38.6931	41.8734	32.1741	46.7425	57.3006	52.2949
HER17_07030	accD	acetyl-CoA carboxylase, carboxyltransferase subunit beta	CDS	0.988008	3.5699e-05	0.000388304	317.298	278.082	302.584	705.428	573.409	502.213
HER17_07035	folC	bifunctional tetrahydrofolate synthase/dihydrofolate synthase	CDS	0.87856	0.00038044	0.0020482	145.046	123.121	124.642	281.786	239.623	200.781
HER17_07040	dedD	cell division protein DedD	CDS	0.796047	6.6229e-05	0.000597178	72.2829	73.5839	82.2934	142.942	127.95	125.261
HER17_07045	cvpA	colicin V production protein	CDS	-0.489673	0.0364524	0.0715982	114.39	144.354	89.3283	80.7705	82.3219	84.806
HER17_07050	purF	amidophosphoribosyltransferase	CDS	0.117322	0.418066	0.519596	247.736	179.859	236.884	246.357	223.006	251.409
HER17_07055		UbiX family flavin prenyltransferase	CDS	0.245593	0.107626	0.173583	42.8896	50.9441	40.0636	55.8844	49.8303	53.0308
HER17_07060		transporter substrate-binding domain-containing protein	CDS	-0.381732	0.0369503	0.0724098	146.966	100.222	135.095	89.8948	93.8457	109.676
HER17_07065	hisQ	histidine ABC transporter permease HisQ	CDS	0.0639157	0.713228	0.785452	21.9427	14.1985	14.3283	18.7215	16.7233	17.3162
HER17_07070		ABC transporter permease	CDS	0.276638	0.117835	0.186184	14.012	11.4772	9.77743	16.69	12.5637	13.4633
HER17_07075	hisP	histidine ABC transporter ATP-binding protein HisP	CDS	0.583363	0.00441108	0.0134953	17.3194	12.8101	16.5739	22.3467	24.045	23.5933
HER17_07080		TIGR01777 family protein	CDS	-1.06701	0.000393236	0.00210877	216.849	272.399	372.019	121.559	110.484	179.049
HER17_07085	folX	dihydroneopterin triphosphate 2'-epimerase	CDS	-0.411931	0.00767675	0.0207661	84.9079	83.2841	98.6487	59.4045	69.8855	71.2777
HER17_07090	yfcG	GSH-dependent disulfide bond oxidoreductase	CDS	0.0643138	0.641103	0.727227	155.021	140.078	176.749	167.11	168.167	158.075
HER17_07095	yfcE	phosphodiesterase	CDS	-0.341607	0.0177742	0.0403008	76.8706	79.3966	89.9245	65.7793	67.827	60.6716
HER17_07100	yfcD	NUDIX hydrolase YfcD	CDS	0.802084	0.00103501	0.00437982	93.1409	95.7424	152.325	203.783	224.958	166.17
HER17_07105		DUF817 domain-containing protein	CDS	0.179182	0.221903	0.310649	21.3203	24.2318	21.6216	25.8844	28.4169	21.7535
HER17_07110	pta	phosphate acetyltransferase	CDS	1.04347	0.000101027	0.000804074	1325.58	1049.7	1352.46	3084.55	2634.3	1964.69
HER17_07115	ackA	acetate kinase	CDS	0.192802	0.27222	0.368653	1283.95	1313.89	1328.88	1774.69	1603.76	1109.69
HER17_07120		DUF412 domain-containing protein	CDS	-0.0759619	0.733517	0.802008	98.8666	199.389	130.564	129.842	120.989	155.997
HER17_07125		YfbU family protein	CDS	-2.67471	1.57955e-07	1.35012e-05	559.734	852.63	814.329	91.1558	93.7396	163.854
HER17_07130		sugar phosphatase	CDS	-1.708	6.80636e-07	2.62075e-05	417.338	658.109	677.425	171.769	159.274	205.478
HER17_07135		SLC13 family permease	CDS	-1.02251	6.56942e-05	0.000596129	109.767	120.418	150.477	60.5253	51.422	75.4336
HER17_07140	yfbR	5'-deoxynucleotidase	CDS	-0.120785	0.402624	0.50523	39.3688	44.7242	35.9499	36.6374	35.8235	37.9441
HER17_07145		pyridoxal phosphate-dependent aminotransferase	CDS	0.595338	0.0106818	0.0269028	215.177	165.161	133.307	298.283	275.022	202.729
HER17_07150	lrhA	transcriptional regulator LrhA	CDS	0.278825	0.0905293	0.151734	192.897	216.087	224.941	255.061	283.277	230.738
HER17_07155		NADH-quinone oxidoreductase subunit A	CDS	0.0925614	0.490832	0.589771	343.721	375.065	312.083	344.588	406.283	348.315
HER17_07160		NADH-quinone oxidoreductase subunit B	CDS	0.262255	0.11591	0.183763	748.666	605.073	819.237	978.038	811.716	816.393
HER17_07165	nuoC	NADH-quinone oxidoreductase subunit C/D	CDS	0.137751	0.394683	0.49775	2001.46	1357.5	1626.09	1989.82	1756.6	1738.07
HER17_07170	nuoE	NADH-quinone oxidoreductase subunit NuoE	CDS	0.105309	0.496355	0.594236	277.573	273.732	341.912	341.681	309.678	309.484
HER17_07175	nuoF	NADH-quinone oxidoreductase subunit NuoF	CDS	0.16212	0.300669	0.398591	662.744	632.452	844.853	911.47	729.819	753.254
HER17_07180	nuoG	NADH-quinone oxidoreductase subunit NuoG	CDS	-0.118845	0.389236	0.492042	2028.74	1952.15	2207.59	2036.95	1786.99	1875.17
HER17_07185	nuoH	NADH-quinone oxidoreductase subunit NuoH	CDS	0.0924134	0.576815	0.669012	442.961	458.016	611.984	547.67	502.633	562.733
HER17_07190	nuoI	NADH-quinone oxidoreductase subunit NuoI	CDS	-0.106583	0.447492	0.548961	428.167	424.825	523.947	415.937	397.136	465.805
HER17_07195	nuoJ	NADH-quinone oxidoreductase subunit J	CDS	-0.174105	0.237638	0.328482	349.572	400.815	469.396	361.121	324.831	395.155
HER17_07200	nuoK	NADH-quinone oxidoreductase subunit NuoK	CDS	-0.287323	0.141334	0.216742	161.174	226.25	229.472	160.946	156.452	188.097
HER17_07205	nuoL	NADH-quinone oxidoreductase subunit L	CDS	-0.125607	0.462011	0.563377	1101.26	1227.75	1439.98	1197.55	1024.26	1232.91
HER17_07210	nuoM	NADH-quinone oxidoreductase subunit M	CDS	-0.0756749	0.628623	0.716081	967.186	1013.24	1176.77	995.866	902.57	1097.41
HER17_07215	nuoN	NADH-quinone oxidoreductase subunit NuoN	CDS	0.102966	0.513078	0.610154	634.791	645.262	772.954	779.106	608.554	817.216
HER17_07220	elaB	stress response protein ElaB	CDS	-0.633447	0.0626051	0.112166	688.208	1027.9	725.457	362.732	440.451	770.765
HER17_07225	treC	alpha,alpha-phosphotrehalase	CDS	-1.17868	0.00335083	0.0107518	726.349	658.183	825.398	234.606	195.862	545.806
HER17_07230	treB	PTS trehalose transporter subunit IIBC	CDS	-1.10828	0.00734573	0.0201125	749.768	673.27	873.411	242.644	208.362	614.227
HER17_07235		GNAT family N-acetyltransferase	CDS	0.446182	0.04288	0.0819996	62.005	47.5565	72.6352	88.3187	89.962	69.9357
HER17_07240		PhzF family phenazine biosynthesis protein	CDS	0.683027	0.00276088	0.009306	123.103	129.656	164.328	271.016	219.949	178.638
HER17_07245		ABC-F family ATPase	CDS	0.390598	0.180355	0.263895	161.458	130.396	76.6694	192.329	158.256	132.534
HER17_07250		ABC transporter substrate-binding protein	CDS	-0.163673	0.347262	0.448128	4.81886	4.31322	4.29253	3.74781	3.33192	4.91347
HER17_07255		TonB-dependent receptor	CDS	-0.185311	0.225037	0.313905	15.9325	16.2347	14.1892	13.5552	11.4813	15.7361
HER17_07260		heme anaerobic degradation radical SAM methyltransferase ChuW/HutW	CDS	0.347555	0.022645	0.0486111	11.6293	11.829	10.9897	14.9737	12.6486	16.2123
HER17_07265	hutX	heme utilization cystosolic carrier protein HutX	CDS	0.345127	0.107123	0.17295	7.66394	7.10849	12.8378	12.697	11.4389	10.9092
HER17_07270		NAD(P)H-binding protein	CDS	0.425499	0.0176084	0.0399461	30.4246	31.0996	39.1892	52.2942	43.4636	39.4809
HER17_07275		hypothetical protein	CDS	-1.03031	6.61714e-05	0.000597178	47.7796	53.5173	49.225	20.8756	28.523	24.3076
HER17_07280		glutamine amidotransferase	CDS	1.02863	0.00149548	0.00575307	50.269	69.2337	107.89	192.259	154.436	117.144
HER17_07285		PLP-dependent aminotransferase family protein	CDS	0.817475	0.00275762	0.00930426	43.832	47.1307	71.9396	118.021	99.2574	69.7626
HER17_07290	fdhE	formate dehydrogenase accessory protein FdhE	CDS	-0.248249	0.0738384	0.128664	227.642	248.038	268.82	230.105	208.893	187.794
HER17_07295		DUF202 domain-containing protein	CDS	0.163533	0.38344	0.486442	7.34387	9.53352	7.39269	9.92994	7.80986	9.43732
HER17_07300		DUF202 domain-containing protein	CDS	0.0560961	0.811544	0.864972	10.1178	20.4184	13.5731	14.9212	13.7946	17.143
HER17_07305	cydX	cytochrome bd-I oxidase subunit CydX	CDS	2.13355	0.000736319	0.00341326	0.160036	0.740467	0.794913	1.71629	2.29202	3.41995
HER17_07310	cydB	cytochrome d ubiquinol oxidase subunit II	CDS	2.15487	2.61486e-07	1.59053e-05	7.73507	10.8664	8.34659	43.1348	30.051	46.8403
HER17_07315	cydA	cytochrome ubiquinol oxidase subunit I	CDS	1.37673	2.15721e-05	0.000262737	16.786	20.6035	12.2218	43.0998	33.2556	52.5113
HER17_07320		tail fiber assembly protein	CDS	0.551197	0.00190887	0.00699099	12.1805	16.3643	14.5072	21.0683	22.8141	19.1993
HER17_07325		hypothetical protein	CDS	0.190185	0.281423	0.378158	17.2127	14.9574	11.9436	14.8862	20.1189	15.3465
HER17_07330		phage tail protein	CDS	0.64536	0.00673048	0.0187028	16.4303	13.5506	9.89667	21.2259	23.9389	17.2296
HER17_07335		ANTAR domain-containing protein	CDS	0.377032	0.0237434	0.0505581	3.4141	3.75787	3.57711	4.46585	4.52038	4.9784
HER17_07340		hypothetical protein	CDS	0.254324	0.582514	0.674158	0.266726	0.407257	0.556439	0.472854	0.275892	0.714293
HER17_07345		ABC transporter substrate-binding protein	CDS	0.0780623	0.806727	0.861772	0.693489	0.518327	0.735295	0.84063	0.509339	0.692647
HER17_07350	ntrB	nitrate ABC transporter permease	CDS	0.0512699	0.855996	0.901115	1.86708	1.72159	1.35135	1.92644	1.82513	1.36365
HER17_07355		ABC transporter ATP-binding protein	CDS	-0.105938	0.671981	0.754418	0.942433	1.05517	0.91415	0.805604	1.01868	0.887454
HER17_07360	nirD	nitrite reductase small subunit NirD	CDS	0.382718	0.419725	0.520878	8.81975	8.0896	8.28697	11.7338	10.3566	10.7577
HER17_07365		molybdopterin-dependent oxidoreductase	CDS	-0.0209171	0.884764	0.922214	18.1552	19.2892	16.256	20.8756	16.214	15.8227
HER17_07370	cobA	uroporphyrinogen-III C-methyltransferase	CDS	0.509766	0.0182717	0.0412755	4.24984	3.57275	4.96821	7.12784	5.22072	5.84421
HER17_07375		Rpn family recombination-promoting nuclease/putative transposase	CDS	-0.778025	0.000637627	0.00303139	86.7572	63.4395	71.8005	37.7408	47.8779	43.8532
HER17_07380		DUF1456 family protein	CDS	-0.585154	0.00200339	0.00725022	40.0623	42.9841	30.1272	23.7478	26.6342	25.0652
HER17_07385		cupin domain-containing protein	CDS	-1.28022	0.00012595	0.00095345	47.7618	50.4999	51.6892	16.9877	18.2938	26.4721
HER17_07390		sugar ABC transporter substrate-binding protein	CDS	0.969233	2.17087e-05	0.000262841	3.57413	3.99852	3.12003	6.90017	7.57642	6.47192
HER17_07395		sugar ABC transporter ATP-binding protein	CDS	0.379552	0.0845671	0.143771	4.88998	5.64606	4.19317	7.8809	5.92106	5.34637
HER17_07400		ABC transporter permease	CDS	0.348713	0.200093	0.286403	0.693489	0.981119	0.973768	1.24343	1.27335	0.844164
HER17_07405		ABC transporter permease	CDS	0.561848	0.0195362	0.043511	2.89843	4.33173	3.02067	6.12959	5.1995	3.78792
HER17_07410		sugar kinase	CDS	0.719965	0.000925392	0.00406165	4.96111	4.72048	5.84261	10.2977	8.10698	7.14293
HER17_07415		2-hydroxyacid dehydrogenase	CDS	-0.209235	0.362845	0.464514	2.91621	2.99889	3.49762	3.11734	2.90748	2.09959
HER17_07420		carbohydrate kinase	CDS	0.111356	0.514256	0.611385	4.58769	4.55387	5.28617	6.25218	5.26317	4.04766
HER17_07425		helix-turn-helix transcriptional regulator	CDS	0.908972	0.00313491	0.010247	4.8722	7.20104	4.01431	10.2277	11.0781	8.91784
HER17_07430		NADH:flavin oxidoreductase/NADH oxidase	CDS	0.378443	0.0244952	0.0518209	70.8603	68.2896	83.446	111.786	93.5486	84.0051
HER17_07435		PLP-dependent transferase	CDS	-0.428143	0.014621	0.0343165	23.2408	29.7112	22.973	20.5604	17.7632	18.0954
HER17_07440		pyridoxal-phosphate dependent enzyme	CDS	-0.252831	0.179556	0.262907	5.31675	4.92411	6.39905	5.21891	3.9686	4.76195
HER17_07445		hypothetical protein	CDS	-0.251563	0.135429	0.20881	23.6497	22.2325	21.0254	17.6007	21.0314	17.5759
HER17_07450		QacE family quaternary ammonium compound efflux SMR transporter	CDS	-0.213056	0.220219	0.309162	29.9089	31.0996	23.9269	21.1734	28.4381	23.6799
HER17_07455		helix-turn-helix domain-containing protein	CDS	-0.636941	0.00260999	0.00893839	20.1645	17.3454	20.628	11.4711	15.8744	10.0434
HER17_07460		TetR/AcrR family transcriptional regulator	CDS	-1.15387	0.000153323	0.00107076	94.03	82.5066	64.1495	28.021	42.6359	37.5328
HER17_07465		MipA/OmpV family protein	CDS	-0.230335	0.173033	0.255898	13.6564	15.5128	11.7846	12.5219	10.6961	11.6884
HER17_07470		response regulator transcription factor	CDS	-0.202845	0.271721	0.36821	15.2034	20.2703	15.4611	14.0805	14.9831	15.195
HER17_07475		two-component sensor histidine kinase	CDS	-0.280341	0.0575109	0.104419	35.9014	34.7464	30.4253	27.5131	28.332	27.3812
HER17_07480		aminotransferase class IV	CDS	-0.158111	0.232963	0.323379	15.5413	15.2351	14.7655	14.4133	13.6248	12.7707
HER17_07485		amino acid ABC transporter ATP-binding protein	CDS	0.255646	0.201303	0.287269	3.25406	3.0174	3.41813	4.50087	3.41681	3.6364
HER17_07490		amino acid ABC transporter permease	CDS	0.21531	0.36032	0.462326	1.77818	1.55498	1.53021	2.55692	1.33701	1.73162
HER17_07495		amino acid ABC transporter permease	CDS	0.124006	0.536654	0.633083	3.92977	4.33173	3.02067	4.37828	4.60527	3.31172
HER17_07500		MmgE/PrpD family protein	CDS	-0.318243	0.0538549	0.0989578	9.76219	8.12663	9.3601	8.12609	6.83363	6.88318
HER17_07505		transporter substrate-binding domain-containing protein	CDS	-0.676436	0.00742082	0.0202532	7.46834	10.1629	7.98888	4.676	5.43295	5.93079
HER17_07510		HAMP domain-containing histidine kinase	CDS	0.0603864	0.662454	0.746068	34.1054	31.4884	34.3999	38.8616	33.489	31.9051
HER17_07515		response regulator transcription factor	CDS	0.436857	0.0187018	0.0419808	24.6455	34.9501	33.0088	46.7425	42.3812	36.2125
HER17_07520		MipA/OmpV family protein	CDS	0.629053	0.0118363	0.0290904	1.24472	1.66605	1.92766	2.66199	1.97369	2.83553
HER17_07525		efflux RND transporter periplasmic adaptor subunit	CDS	0.804799	0.000447974	0.00233493	2.40054	2.2214	2.66296	4.97373	3.7776	3.96108
HER17_07530		efflux RND transporter permease subunit	CDS	0.301269	0.0764131	0.132062	12.8207	14.5132	15.8386	20.3678	18.7182	14.091
HER17_07535		mandelate racemase/muconate lactonizing enzyme family protein	CDS	1.222	7.88518e-05	0.000682212	54.6256	55.4795	83.8633	181.156	158.001	113.269
HER17_07540		alpha/beta fold hydrolase	CDS	-0.0652573	0.688983	0.767452	2.91621	2.99889	2.28537	2.8021	2.61036	2.42427
HER17_07545		SulP family inorganic anion transporter	CDS	-0.1162	0.494499	0.592845	22.2272	26.157	16.6137	21.979	18.506	19.4807
HER17_07550		elongation factor 4	CDS	-0.510899	0.0732647	0.12799	1.5648	2.33247	1.55008	0.945708	1.46435	1.42859
HER17_07555		efflux transporter outer membrane subunit	CDS	0.00142004	0.991776	0.993679	22.4584	28.8042	24.6026	28.1086	24.7666	23.0522
HER17_07560		TetR/AcrR family transcriptional regulator	CDS	-0.378693	0.0260696	0.0545115	58.8754	83.0249	62.0827	55.0262	50.2123	51.6455
HER17_07565		efflux RND transporter periplasmic adaptor subunit	CDS	0.627306	0.00779586	0.0210085	10.758	14.8464	10.0954	22.5919	19.3337	13.2036
HER17_07570		efflux RND transporter permease subunit	CDS	0.273478	0.0634357	0.113441	11.9671	11.9585	11.3474	15.5341	14.3888	12.7058
HER17_07575		multidrug effflux MFS transporter	CDS	-0.0599747	0.705476	0.780939	7.09492	7.49723	9.67807	8.66899	7.38541	7.20786
HER17_07580		prolyl oligopeptidase family serine peptidase	CDS	0.249319	0.221619	0.31057	82.2229	77.6935	135.95	125.552	122.963	103.14
HER17_07585		hypothetical protein	CDS	-1.11605	0.00693824	0.0191811	140.903	139.948	111.308	33.2749	59.2743	88.4208
HER17_07590		AlpA family phage regulatory protein	CDS	-0.342644	0.538492	0.634375	0.284508	0.185117	0.218601	0.122592	0.212225	0.216452
HER17_07595		site-specific integrase	CDS	-0.778184	0.183225	0.267277	1.60036	0.833026	0.695549	0.175131	1.10357	0.584421
HER17_07600		site-specific integrase	CDS	-0.94772	0.0528282	0.0974904	5.33453	5.79416	4.29253	0.963222	4.32938	2.74894
HER17_07605		DNA-binding protein	CDS	-1.76056	0.00203243	0.00731812	18.8664	12.8101	11.8442	1.48862	6.36674	5.04334
HER17_07610		hypothetical protein	CDS	-1.54207	0.000131192	0.000981991	1.19138	1.94373	1.27186	0.402802	0.466894	0.649357
HER17_07615		hypothetical protein	CDS	-0.194924	0.683298	0.76251	1.70705	1.14772	0.934023	0.50788	1.93124	0.9091
HER17_07620		hypothetical protein	CDS	-1.59244	0.000749161	0.00345779	30.4424	34.2096	29.531	4.83362	15.5348	10.9092
HER17_07625		hypothetical protein	CDS	1.01166	0.000640493	0.00303825	2.4361	2.86931	3.53736	4.41331	7.19441	6.23383
HER17_07630		hypothetical protein	CDS	0.348157	0.28145	0.378158	3.11181	2.09182	2.86169	1.8739	4.94483	3.48488
HER17_07635		hypothetical protein	CDS	-0.156183	0.671215	0.754344	3.92977	4.03555	2.62321	1.76883	5.3905	2.38098
HER17_07640		relaxase/mobilization nuclease domain-containing protein	CDS	-0.249502	0.404464	0.506795	4.08981	6.8123	4.23291	2.81961	5.17828	4.76195
HER17_07645		hypothetical protein	CDS	-0.0319228	0.959423	0.976095	0.266726	0.22214	0.0993641	0.140105	0.403227	0.0432905
HER17_07650		DUF3732 domain-containing protein	CDS	-4.19155	5.79319e-06	0.000109558	239.52	171.733	169.774	3.57268	16.8294	11.4503
HER17_07655		hypothetical protein	CDS	-3.35821	8.25594e-05	0.000701509	101.267	57.2751	65.5803	1.97898	12.9669	6.96976
HER17_07660		hypothetical protein	CDS	-3.27962	9.9731e-05	0.00079673	227.109	178.36	254.909	5.3415	38.1367	24.589
HER17_07665		toxin-antitoxin system HicB family antitoxin	CDS	-0.509944	0.0337617	0.0671266	10.918	13.5691	9.32035	6.32224	9.04076	8.39835
HER17_07670		hypothetical protein	CDS	-0.433762	0.0563243	0.102526	7.13049	6.79379	5.22655	4.30823	4.88116	5.00005
HER17_07675		hypothetical protein	CDS	-3.21143	0.000863621	0.00386504	114.07	46.4458	79.074	2.5394	14.8133	8.57151
HER17_07680		Hcp family type VI secretion system effector	CDS	-1.7762	2.92715e-05	0.000329227	168.98	101.555	131.956	27.1103	54.9661	35.4549
HER17_07685		DEAD/DEAH box helicase family protein	CDS	-3.27016	2.29986e-05	0.000272288	497.036	273.177	440.183	16.4448	53.1198	55.9529
HER17_07690		hypothetical protein	CDS	-2.36088	1.95917e-07	1.49526e-05	62.1473	69.2337	77.9213	10.2977	16.9992	13.4633
HER17_07695		integrase arm-type DNA-binding domain-containing protein	CDS	-1.29893	8.51324e-05	0.000713135	305.935	216.383	208.426	70.2802	104.839	121.906
HER17_07705		hypothetical protein	CDS	-0.793264	0.0215952	0.0469306	5.90354	5.73862	5.38554	1.82136	3.92615	4.11259
HER17_07710		LysR family transcriptional regulator	CDS	0.0447482	0.894078	0.930207	3.68082	4.79453	5.68363	3.64273	5.41173	5.56282
HER17_07715	iraP	anti-adapter protein IraP	CDS	-1.24818	0.00804034	0.0214552	170.527	224.047	141.177	33.8704	84.1046	107.62
HER17_07720	cycA	D-serine/D-alanine/glycine transporter	CDS	0.566984	0.0138811	0.0330702	93.1942	97.6491	63.4738	144.623	126.74	105.391
HER17_07730		hypothetical protein	CDS	-0.669242	0.104223	0.169301	72.0339	103.184	86.1288	26.9177	45.2463	92.2303
HER17_07735		DUF2594 family protein	CDS	-0.565735	0.132041	0.204843	12.3228	18.6042	12.9173	5.58669	10.4839	13.5932
HER17_07740	uvrY	UvrY/SirA/GacA family response regulator transcription factor	CDS	-1.14245	1.32928e-05	0.000192588	305.384	309.256	301.669	109.282	128.672	177.145
HER17_07745	uvrC	excinuclease ABC subunit UvrC	CDS	-0.608115	0.00108325	0.00450372	609.523	501.889	445.211	345.359	317.318	358.553
HER17_07750	pgsA	CDP-diacylglycerol--glycerol-3-phosphate 3-phosphatidyltransferase	CDS	-0.197772	0.208055	0.295347	175.488	222.418	173.112	162.136	163.179	172.556
HER17_07770		DNA-binding transcriptional regulator	CDS	-0.691232	0.0137434	0.0328666	2.77395	2.12884	1.80843	1.08581	1.46435	1.62339
HER17_07775		phage late control D family protein	CDS	-0.871127	0.000180171	0.00119387	8.8731	11.9585	8.58506	5.46409	4.96605	5.64941
HER17_07780		phage tail protein	CDS	-0.570174	0.0139674	0.0332017	4.3921	5.49797	4.72973	2.81961	3.14092	3.89614
HER17_07785		phage tail tape measure protein	CDS	-1.01375	0.000105024	0.000827379	27.7751	40.0223	28.756	16.655	16.9992	14.156
HER17_07790		GpE family phage tail protein	CDS	-1.30525	0.000449655	0.00233515	1.6537	2.94336	1.70906	0.875656	0.912565	0.757583
HER17_07795		phage tail assembly protein	CDS	-1.35783	0.000103277	0.000817419	3.59192	7.6083	4.6105	2.27671	1.95247	1.92643
HER17_07800		phage major tail tube protein	CDS	-2.35988	1.39774e-06	4.17757e-05	8.74863	14.5687	10.1351	1.57618	2.10102	2.85717
HER17_07805		phage tail sheath protein	CDS	-2.03847	1.60258e-06	4.62799e-05	23.0807	37.3381	26.7289	6.44483	7.10952	7.66241
HER17_07810		tail fiber assembly protein	CDS	-0.340454	0.0182287	0.041222	12.0383	12.4769	13.2353	9.01926	10.8871	9.91352
HER17_07815		hypothetical protein	CDS	-0.18719	0.296791	0.39443	5.76129	7.57128	5.84261	6.60245	5.07217	5.15156
HER17_07820		phage tail protein	CDS	-0.300715	0.124887	0.195663	5.13893	3.66531	4.43164	3.80035	3.65026	3.29008
HER17_07825		phage tail protein I	CDS	-0.207997	0.711405	0.784657	2.06268	2.59164	3.33863	1.82136	2.29202	2.81388
HER17_07830		baseplate assembly protein	CDS	-0.208984	0.343279	0.444599	4.12537	4.96113	4.41177	4.57092	3.73515	3.35501
HER17_07835		baseplate assembly protein	CDS	0.0184353	0.93259	0.957226	1.49367	1.79563	2.08665	2.08406	1.61291	1.73162
HER17_07840		phage baseplate assembly protein V	CDS	0.176685	0.318817	0.418753	2.96955	3.49871	3.438	3.83537	3.33192	4.02601
HER17_07845		hypothetical protein	CDS	-1.88159	0.00011685	0.000901969	191.812	166.679	204.929	29.5621	77.3771	45.9961
HER17_07850		ORF6N domain-containing protein	CDS	0.239141	0.326685	0.426728	3.76973	4.29471	5.50477	4.2732	5.56028	6.19054
HER17_07855		phage virion morphogenesis protein	CDS	-0.819204	0.0116998	0.0288048	1.60036	1.94373	1.29173	0.980735	1.06112	0.692647
HER17_07860		phage tail protein	CDS	-1.05877	0.00201462	0.0072725	2.50723	3.66531	2.74245	1.59369	1.67657	0.995681
HER17_07865		LysB family phage lysis regulatory protein	CDS	-1.1141	0.00102861	0.0043657	2.18716	3.05443	1.68919	0.998248	1.16723	1.03897
HER17_07870		lysozyme	CDS	-2.28826	3.53819e-07	1.8311e-05	2.34719	3.49871	2.82194	0.490367	0.573006	0.714293
HER17_07875		hypothetical protein	CDS	-1.52989	0.00252818	0.00872111	0.320072	0.944096	0.576312	0.297723	0.16978	0.151517
HER17_07880		phage tail protein	CDS	-1.30319	0.00283566	0.00947586	0.622362	0.870049	0.63593	0.28021	0.254669	0.324678
HER17_07885		head completion/stabilization protein	CDS	-2.56029	6.31859e-06	0.000115005	4.46322	6.86783	3.95469	0.893169	1.01868	0.671002
HER17_07890		terminase endonuclease subunit	CDS	-2.17928	1.20359e-05	0.000181165	5.88576	11.07	7.37282	1.92644	1.46435	1.96972
HER17_07895		phage major capsid protein, P2 family	CDS	-2.89487	1.46534e-07	1.33103e-05	28.8954	42.7435	24.225	4.51839	4.07471	4.28576
HER17_07900		GPO family capsid scaffolding protein	CDS	-2.85969	7.37619e-07	2.7899e-05	21.9783	23.1396	13.5334	2.69702	2.7377	2.64072
HER17_07905		terminase ATPase subunit family protein	CDS	-0.967239	0.000761288	0.00350619	5.13893	5.10922	4.63037	2.27671	2.50425	2.83553
HER17_07910		phage portal protein	CDS	-0.325969	0.0813833	0.139077	8.00179	9.58905	7.17409	5.51663	6.8973	7.35938
HER17_07915		serine/threonine-protein phosphatase	CDS	-0.484025	0.0423943	0.0811799	357.751	407.275	257.89	180.893	258.532	291.973
HER17_07920		serine/threonine protein kinase	CDS	0.098482	0.712949	0.785347	306.486	249.926	196.204	166.935	349.831	289.072
HER17_07925		hypothetical protein	CDS	0.0789135	0.834128	0.883535	0.977997	1.68456	0.91415	0.78809	1.82513	1.19049
HER17_07930		replication endonuclease	CDS	-0.304314	0.164719	0.245898	7.04158	11.6624	6.12083	6.47985	6.83363	6.7966
HER17_07935		TraR/DksA family transcriptional regulator	CDS	-0.384199	0.214323	0.302415	0.995779	0.814514	0.417329	0.577933	0.615451	0.519486
HER17_07940		DUF5405 family protein	CDS	-0.986766	0.0147843	0.0346046	1.19138	1.4254	0.536566	0.542907	0.594229	0.45455
HER17_07945		DUF2732 family protein	CDS	-1.10294	0.0200215	0.0442918	1.42254	1.35135	0.77504	0.402802	0.742786	0.519486
HER17_07950		replication protein B	CDS	-0.901435	0.0061427	0.0174909	3.25406	2.61015	1.72894	1.10333	1.61291	1.36365
HER17_07955		DUF2724 domain-containing protein	CDS	-0.0112876	0.978704	0.987483	0.853525	1.01814	0.317965	0.630472	1.06112	0.49784
HER17_07960		hypothetical protein	CDS	-1.72423	0.00514984	0.0151901	60.1735	48.371	35.8108	5.6042	22.5595	15.5846
HER17_07965		hypothetical protein	CDS	-0.432126	0.280187	0.377284	8.07292	7.84895	3.2194	3.11734	6.2394	4.87018
HER17_07970		phage regulatory CII family protein	CDS	0.253471	0.333888	0.434675	4.46322	6.29397	3.02067	5.13134	7.10952	4.19917
HER17_07975		DNA-binding protein	CDS	-0.357895	0.257781	0.351438	1.88487	2.5361	1.76868	1.29597	2.44058	1.10391
HER17_07980		CI repressor	CDS	-0.477716	0.00623332	0.0176549	108.629	93.1323	89.4476	62.767	80.4543	65.9097
HER17_07985		hypothetical protein	CDS	-1.21299	0.0348959	0.0688892	91.4872	70.7331	91.3554	14.1681	63.7522	31.5155
HER17_07990		DUF262 domain-containing protein	CDS	-1.90112	0.0169671	0.03866	223.481	161.94	206.181	10.1226	98.5995	49.7407
HER17_07995		tyrosine-type recombinase/integrase	CDS	-0.472807	0.0541189	0.0992721	31.4026	28.8597	15.9181	18.669	20.8192	15.4114
HER17_08000		hypothetical protein	CDS	-0.0687148	0.82785	0.878409	15.7013	20.0852	14.4873	10.1401	23.0264	14.8053
HER17_08005		integrase arm-type DNA-binding domain-containing protein	CDS	-0.259682	0.220274	0.309162	55.728	32.6361	52.4643	33.0648	40.7259	43.8532
HER17_08010		serine/threonine protein kinase	CDS	-0.662531	0.00112562	0.00463479	159.68	149.334	133.446	79.9999	96.6895	102.858
HER17_08015		hypothetical protein	CDS	-0.323917	0.050981	0.0948804	45.468	42.2437	35.5326	31.0508	30.7301	36.6887
HER17_08020		ATP-binding protein	CDS	-0.46893	0.0114405	0.0283459	339.614	263.477	270.429	194.098	197.008	240.024
HER17_08025		hypothetical protein	CDS	-0.679254	0.00272053	0.00921359	145.668	104.295	110.513	58.8791	74.9365	91.3212
HER17_08030		hypothetical protein	CDS	-0.820341	0.000179359	0.00119034	97.4618	99.7409	81.7965	45.9719	49.7242	62.3166
HER17_08035		hypothetical protein	CDS	-0.653913	0.00028575	0.00167761	639.983	518.179	527.425	333.362	364.092	373.835
HER17_08040		hypothetical protein	CDS	-0.533408	0.0067266	0.0187028	149.349	138.93	117.667	103.117	103.799	73.5505
HER17_08045		hypothetical protein	CDS	-0.82068	0.00199531	0.00722708	191.687	136.209	165.759	72.119	123.239	84.1567
HER17_08050		N-6 DNA methylase	CDS	0.170522	0.265653	0.360445	449.203	316.976	407.552	431.015	496.86	393.121
HER17_08055		hypothetical protein	CDS	0.372767	0.0466649	0.0880323	57.0261	59.3114	70.3299	75.2714	87.9034	78.5289
HER17_08060		restriction endonuclease	CDS	0.833376	0.0123944	0.0301672	5.01446	7.07146	4.74961	7.39054	13.0094	9.63213
HER17_08065		transcriptional regulator	CDS	-0.103473	0.714858	0.786638	1.5648	1.592	1.29173	1.15587	1.63413	1.36365
HER17_08070		flagellin	CDS	0.0323663	0.879399	0.917615	13.2474	11.0145	7.5318	11.9089	10.6324	9.97845
HER17_08075		hypothetical protein	CDS	-0.786048	0.0413834	0.0795292	1.5648	3.05443	1.96741	1.08581	1.61291	1.12555
HER17_08080	lpxL	LpxL/LpxP family Kdo(2)-lipid IV(A) lauroyl/palmitoleoyl acyltransferase	CDS	0.189249	0.277207	0.374108	7.23718	7.53425	5.14706	7.05779	7.6613	8.00874
HER17_08085		glycosyl transferase	CDS	0.430714	0.0322635	0.0646783	68.442	80.4333	52.5437	87.6882	74.3847	109.438
HER17_08090		KTSC domain-containing protein	CDS	0.238219	0.317238	0.416936	6.33031	6.70123	6.22019	6.007	8.06453	8.65809
HER17_08095		diguanylate cyclase	CDS	-0.0793946	0.738131	0.80553	107.757	107.738	80.8029	80.4027	108.426	91.6243
HER17_08100	dsrB	protein DsrB	CDS	-0.406586	0.127228	0.198965	16.9638	18.7894	13.7917	7.40805	14.6223	15.3898
HER17_08105		HAMP domain-containing protein	CDS	-0.490314	0.135127	0.208571	1635.55	799.223	1717.71	752.889	735.613	1467.55
HER17_08110		DMT family transporter	CDS	-0.185349	0.460314	0.561628	53.8254	51.6846	56.26	34.6935	52.2285	55.3685
HER17_08115	flhD	flagellar transcriptional regulator FlhD	CDS	-0.451576	0.173409	0.256276	627.216	742.448	352.464	251.313	507.768	500.265
HER17_08120	flhC	flagellar transcriptional regulator FlhC	CDS	-0.269885	0.235968	0.326808	810.208	830.527	449.046	502.259	628.397	602.603
HER17_08125	motA	flagellar motor stator protein MotA	CDS	0.201836	0.390542	0.493547	397.262	320.956	328.08	463.082	380.858	359.462
HER17_08130	motB	flagellar motor protein MotB	CDS	-0.0734391	0.692479	0.770141	342.21	207.46	215.64	245.516	257.619	224.201
HER17_08135	cheA	chemotaxis protein CheA	CDS	0.316778	0.129383	0.201818	1165.58	920.068	1507.37	1659.88	1559.28	1256.09
HER17_08140	cheW	chemotaxis protein CheW	CDS	0.239962	0.273864	0.370455	417.711	442.263	696.9	620.753	691.597	526.239
HER17_08145		HAMP domain-containing protein	CDS	0.452734	0.0681854	0.120175	797.85	465.735	841.992	1021.26	1077.06	783.427
HER17_08150	cheR	protein-glutamate O-methyltransferase CheR	CDS	-0.0736437	0.577797	0.669969	326.864	351.5	417.488	343.52	360.039	337.752
HER17_08155		chemotaxis response regulator protein-glutamate methylesterase	CDS	0.247743	0.152072	0.229747	501.286	432.785	556.141	655.078	598.176	516.131
HER17_08160	cheY	chemotaxis protein CheY	CDS	0.0569059	0.706499	0.781666	597.432	481.026	615.899	628.231	619.971	514.312
HER17_08165	cheZ	protein phosphatase CheZ	CDS	-0.0177172	0.910923	0.942228	450.75	391.022	538.891	490.49	471.16	402.147
HER17_08170	flhB	flagellar type III secretion system protein FlhB	CDS	-0.0207358	0.869375	0.91049	83.6276	80.748	69.7934	72.732	73.4085	84.6978
HER17_08175	flhA	flagellar biosynthesis protein FlhA	CDS	0.106371	0.52013	0.617167	169.265	140.948	145.39	159.79	150.658	180.023
HER17_08180		flagellar protein FlhE	CDS	-0.572063	0.00374208	0.0117428	52.0294	35.7831	34.0223	24.9562	27.3345	29.6756
HER17_08185		flagellar biosynthesis protein FlgN	CDS	-0.751363	0.000771618	0.00354231	385.437	288.264	399.782	192.119	212.246	233.336
HER17_08190	flgM	anti-sigma-28 factor FlgM	CDS	-0.683937	0.00235658	0.00826252	515.813	340.319	464.607	239.702	275.255	307.167
HER17_08195	flgA	flagellar basal body P-ring formation protein FlgA	CDS	-0.2208	0.177632	0.261073	118.853	123.658	93.4023	86.6024	102.759	98.8971
HER17_08200	flgB	flagellar basal body rod protein FlgB	CDS	-0.307684	0.133989	0.207264	517.592	371.085	426.67	295.762	292.233	474.745
HER17_08205	flgC	flagellar basal body rod protein FlgC	CDS	-0.160438	0.465109	0.565863	468.834	287.783	380.863	307.058	262.904	447.818
HER17_08210	flgD	flagellar hook assembly protein FlgD	CDS	-0.364509	0.112499	0.179813	1231.35	807.831	1083.53	633.187	693.528	1098.82
HER17_08215	flgE	flagellar hook protein FlgE	CDS	-0.170513	0.408708	0.511214	1818.42	1283.16	1815.88	1171.29	1298.84	1899.17
HER17_08220		flagellar basal body rod protein FlgF	CDS	-0.150544	0.411433	0.513271	863.5	715.717	892.528	713.537	607.111	906.178
HER17_08225	flgG	flagellar basal-body rod protein FlgG	CDS	-0.338702	0.0642166	0.114571	1181.12	913.218	1012.74	713.414	734.254	1009.27
HER17_08230	flgH	flagellar basal body L-ring protein FlgH	CDS	-0.0702654	0.655059	0.739715	236.978	259.885	220.449	213.24	217.297	252.686
HER17_08235		flagellar basal body P-ring protein FlgI	CDS	-0.0218771	0.899889	0.933855	282.748	184.358	221.701	227.215	214.41	236.82
HER17_08240	flgJ	flagellar assembly peptidoglycan hydrolase FlgJ	CDS	-0.150979	0.346948	0.447992	169.549	119.882	137.58	129.194	120.65	134.742
HER17_08245	flgK	flagellar hook-associated protein FlgK	CDS	-0.11675	0.566279	0.65956	1559.55	1003.24	1860.43	1405.06	1408.47	1265.83
HER17_08250	flgL	flagellar hook-associated protein FlgL	CDS	0.236572	0.293246	0.390569	670.728	424.528	787.163	824.378	779.373	614.075
HER17_08255	fliR	flagellar type III secretion system protein FliR	CDS	0.0584949	0.767057	0.828813	11.0425	8.36728	7.27345	9.22941	9.93211	8.63645
HER17_08260	fliQ	flagellar biosynthesis protein FliQ	CDS	0.125715	0.550608	0.64513	8.60637	4.73899	6.59778	7.14535	8.21309	6.40699
HER17_08265	fliP	flagellar type III secretion system pore protein FliP	CDS	-0.332357	0.18631	0.27057	32.8074	21.2514	17.19	16.8126	21.0314	18.7664
HER17_08270	fliO	flagellar biosynthetic protein FliO	CDS	-0.246692	0.188651	0.273134	40.2579	32.6731	31.1606	24.3432	32.1096	31.299
HER17_08275	fliN	flagellar motor switch protein FliN	CDS	-0.00814951	0.958682	0.975573	112.665	74.8427	84.3601	93.8178	82.3007	94.2217
HER17_08280	fliM	flagellar motor switch protein FliM	CDS	-0.473178	0.022635	0.0486111	368.154	243.743	230.565	178.949	210.23	217.729
HER17_08285	fliL	flagellar basal body-associated protein FliL	CDS	-0.817445	0.000796577	0.00362961	282.41	243.336	196.979	109.159	141.49	159.482
HER17_08290		flagellar hook-length control protein FliK	CDS	-0.165471	0.288471	0.385409	907.368	686.45	734.857	636.935	703.949	735.462
HER17_08295	fliJ	flagella biosynthesis chaperone FliJ	CDS	-0.38849	0.0975306	0.160692	230.772	194.151	132.85	112.277	145.713	168.14
HER17_08300	fliI	flagellum-specific ATP synthase FliI	CDS	-0.207732	0.174757	0.258001	277.36	282.044	231.975	215.604	207.428	262.232
HER17_08305	fliH	flagellar assembly protein FliH	CDS	0.269684	0.151054	0.228775	98.6532	76.1756	84.5986	90.3502	102.42	120.001
HER17_08310	fliG	flagellar motor switch protein FliG	CDS	0.0596609	0.779881	0.838966	151.785	100.574	122.576	103.923	127.971	158.898
HER17_08315	fliF	flagellar M-ring protein FliF	CDS	-0.292478	0.175744	0.259099	283.868	163.995	159.42	151.856	165.068	178.941
HER17_08320	fliE	flagellar hook-basal body complex protein FliE	CDS	-0.684981	0.00146215	0.00565543	180.058	159.589	141.177	82.3642	100.998	115.737
HER17_08325		IS3 family transposase	CDS	-0.703833	0.00157029	0.0059393	16.377	16.5494	14.9444	7.75831	9.44399	12.2079
HER17_08330	fliT	flagella biosynthesis regulatory protein FliT	CDS	-0.97736	0.000105116	0.000827379	454.555	463.366	333.665	182.837	211.461	241.409
HER17_08335	fliS	flagellar export chaperone FliS	CDS	-0.962126	4.69146e-05	0.00046631	463.713	349.945	370.33	193.257	195.395	219.093
HER17_08340	fliD	flagellar filament capping protein FliD	CDS	-1.18499	1.92613e-05	0.000243558	2968.1	1983.17	2643.98	948.37	1102.44	1289.8
HER17_08345		flagellin FliC	CDS	-0.527099	0.0281267	0.05799	14988.5	10762.3	14460.1	9742.25	10344.2	7817.87
HER17_08350		methyltransferase domain-containing protein	CDS	-0.583794	0.00633539	0.0178494	556.071	383.284	422.039	247.653	288.88	371.822
HER17_08355		DegT/DnrJ/EryC1/StrS family aminotransferase	CDS	-0.752717	0.0104475	0.0264216	100.307	101.074	91.6932	34.4133	62.3091	77.2518
HER17_08360		WbqC family protein	CDS	-0.991146	0.0204451	0.0450889	84.4456	65.4203	69.0183	15.2014	48.2811	46.6888
HER17_08365		glycosylase	CDS	-0.197831	0.297444	0.394806	154.239	137.227	134.599	100.245	116.808	154.439
HER17_08370		hypothetical protein	CDS	0.0526069	0.722101	0.793179	98.6354	88.3933	98.7679	87.6882	95.1615	113.573
HER17_08375		GNAT family N-acetyltransferase	CDS	-0.412246	0.115583	0.183508	57.115	49.0189	43.0445	24.6935	41.405	46.0394
HER17_08380		class I SAM-dependent methyltransferase	CDS	-0.544429	0.0547338	0.100228	175.737	153.369	160.831	67.0402	126.549	142.382
HER17_08385		hypothetical protein	CDS	-1.27571	0.00965013	0.0249363	161.192	123.528	142.528	24.641	76.5069	75.3687
HER17_08390		RNA polymerase sigma factor FliA	CDS	-1.09789	0.000152535	0.00107037	580.983	411.052	473.251	183.432	195.65	305.522
HER17_08395	fliZ	flagella biosynthesis regulatory protein FliZ	CDS	-1.40732	2.08041e-05	0.000255508	106.086	62.6806	66.3355	23.7828	33.6376	31.2341
HER17_08400	phoH	phosphate starvation-inducible protein PhoH	CDS	-1.61695	0.00151021	0.0057889	414.617	302.518	1068.22	150.998	161.078	270.003
HER17_08410		RpiB/LacA/LacB family sugar-phosphate isomerase	CDS	-0.977471	0.000859319	0.00386031	285.006	256.553	368.999	118.581	126.91	216.972
HER17_08415		choline transporter	CDS	1.21572	0.0301012	0.0610305	28.1307	85.2278	26.0334	145.201	138.795	39.7406
HER17_08420	betI	transcriptional regulator BetI	CDS	1.85416	0.00266055	0.00906792	14.3143	33.247	17.6272	105.184	107.386	23.0955
HER17_08425	betB	betaine-aldehyde dehydrogenase	CDS	1.69147	0.00262673	0.00898132	57.5773	116.364	103.557	420.578	372.412	103.226
HER17_08430	betA	choline dehydrogenase	CDS	0.75692	0.0580884	0.105333	95.737	126.102	192.528	311.156	284.742	104.265
HER17_08435		tellurite resistance TerB family protein	CDS	-0.153573	0.551799	0.646311	59.9601	80.9886	137.758	85.4465	91.0868	74.005
HER17_08440	fabA	bifunctional 3-hydroxydecanoyl-ACP dehydratase/trans-2-decenoyl-ACP isomerase	CDS	-0.131709	0.494898	0.593156	107.384	92.0771	79.69	82.4868	95.6708	76.6458
HER17_08445		Lon protease family protein	CDS	0.359048	0.0666325	0.117827	230.309	170.27	152.961	257.11	250.191	202.664
HER17_08450	matP	macrodomain Ter protein MatP	CDS	0.0697591	0.768739	0.829904	31.1359	34.3392	18.7599	23.9755	30.0934	34.3726
HER17_08455	ompA	porin OmpA	CDS	0.104157	0.527457	0.623813	8240.25	9412.63	9005.53	9200.8	9551.78	9901.65
HER17_08460	sulA	cell division inhibitor SulA	CDS	0.452849	0.0098235	0.0252888	15.559	19.8445	17.508	26.5149	25.6579	20.2383
HER17_08465		TfoX/Sxy family DNA transformation protein	CDS	0.623702	0.0218855	0.0473853	11.4515	10.1629	14.07	17.0228	24.2997	13.6581
HER17_08470	yccS	TIGR01666 family membrane protein	CDS	-0.407266	0.00608425	0.0173361	127.94	130.47	140.541	97.7582	98.0689	105.001
HER17_08475		YccF domain-containing protein	CDS	-0.228358	0.38183	0.484975	48.5442	62.0326	110.652	52.4518	67.4025	68.9834
HER17_08480	helD	DNA helicase IV	CDS	-0.09436	0.527447	0.623813	159.218	140.763	197.437	149.247	146.414	170.261
HER17_08485		methylglyoxal synthase	CDS	-1.37319	7.24921e-08	9.11268e-06	254.581	252.573	267.747	96.8125	91.9144	110.412
HER17_08490		DUF2057 family protein	CDS	-0.472507	0.0909588	0.152156	38.3019	59.0338	35.2743	27.5306	34.5502	33.5068
HER17_08495		CoA-binding protein	CDS	-0.796437	0.000742996	0.00343676	73.6165	78.1378	69.4158	37.3555	35.9296	54.0698
HER17_08500	hspQ	heat shock protein HspQ	CDS	-0.407752	0.290475	0.387723	130.927	120.122	85.6121	49.9824	67.9118	135.932
HER17_08505	yccX	acylphosphatase	CDS	-0.481111	0.0141693	0.0335107	34.5677	40.5221	31.6773	24.1856	24.1724	28.1388
HER17_08510	tusE	sulfurtransferase TusE	CDS	-0.634882	0.00140973	0.00551756	74.8612	100.722	77.7425	53.9229	50.2335	58.9833
HER17_08515	yccA	FtsH protease modulator YccA	CDS	-0.317158	0.0893048	0.149858	223.606	241.022	320.966	205.464	215.45	209.634
HER17_08525		DNA-binding response regulator	CDS	0.0314915	0.93656	0.959592	6.2414	7.81193	2.36487	3.64273	6.15451	7.0347
HER17_08530		NUDIX hydrolase	CDS	0.325994	0.229416	0.318973	72.2651	79.7853	54.7099	55.2364	85.4204	118.573
HER17_08535		isochorismatase family protein	CDS	0.0358734	0.82227	0.874006	97.7108	100.926	91.5144	84.9561	87.7124	124.806
HER17_08540		GNAT family N-acetyltransferase	CDS	-0.385299	0.0394339	0.076401	42.2139	46.2237	47.2576	31.3485	31.7912	40.758
HER17_08545		universal stress protein	CDS	-1.25325	0.0129639	0.031357	136.03	188.023	208.605	41.6112	41.3413	140.542
HER17_08550		DUF523 domain-containing protein	CDS	-1.66111	0.00108867	0.00451744	53.7009	138.615	68.3029	21.8038	18.7819	41.8402
HER17_08555		GhoT/OrtT family toxin	CDS	-1.22917	0.00540044	0.0157445	25.3034	41.2255	24.7814	8.68651	14.6223	15.6711
HER17_08560		hypothetical protein	CDS	-0.819986	0.023772	0.0505581	27.3128	30.97	13.6725	9.12434	12.5637	19.1127
HER17_08565		hypothetical protein	CDS	0.102981	0.549346	0.64432	58.1819	47.501	65.938	56.1821	61.8634	66.2777
HER17_08570		HAMP domain-containing protein	CDS	0.166296	0.504467	0.601421	198.978	114.791	191.018	202.294	225.213	138.941
HER17_08575		PepSY domain-containing protein	CDS	2.21681	7.4995e-07	2.81165e-05	26.6371	36.431	16.9714	137.618	121.605	112.923
HER17_08580		DUF2946 domain-containing protein	CDS	0.0822757	0.658607	0.743106	22.0494	31.6735	17.8458	24.028	27.186	24.5673
HER17_08585		glucan biosynthesis protein G	CDS	0.000590097	0.996867	0.997567	973.818	932.748	1171.88	1079.6	1054.31	945.788
HER17_08590	mdoH	glucans biosynthesis glucosyltransferase MdoH	CDS	0.454903	0.00998118	0.0255906	745.18	610.96	801.173	1110.35	980.965	865.679
HER17_08595		LpxL/LpxP family Kdo(2)-lipid IV(A) lauroyl/palmitoleoyl acyltransferasee	CDS	-0.381311	0.0937808	0.155537	177.942	244.243	133.744	123.327	144.928	158.573
HER17_08600		NADH:flavin oxidoreductase/NADH oxidase	CDS	0.101586	0.567949	0.66088	180.023	180.618	228.637	197.828	188.073	246.366
HER17_08605		rhodanese-related sulfurtransferase	CDS	0.465543	0.00539362	0.0157414	73.9543	70.0667	84.7973	94.9912	109.741	111.235
HER17_08610		YceI family protein	CDS	-0.0230631	0.958174	0.975288	46.4282	25.2684	122.456	62.1015	77.2709	51.6672
HER17_08615		cytochrome b	CDS	0.739505	0.098857	0.162256	17.6929	12.7731	51.0135	43.8704	55.8787	36.2341
HER17_08620	bssS	biofilm formation regulator BssS	CDS	-1.26912	0.00208918	0.00748462	491.168	511.941	529.889	124.378	219.207	292.514
HER17_08625		hypothetical protein	CDS	0.184086	0.318261	0.418151	22.2094	24.3429	26.4706	25.0087	30.8787	27.0782
HER17_08630	dinI	DNA damage-inducible protein I	CDS	0.480136	0.0315092	0.0633973	12.0383	8.99668	7.35295	14.0981	14.5374	10.9741
HER17_08635	pyrC	dihydroorotase	CDS	-0.10894	0.431981	0.534072	158.72	161.237	125.855	139.702	138.731	134.958
HER17_08640		antibiotic biosynthesis monooxygenase	CDS	-0.32849	0.0869717	0.146748	109.091	123.547	115.183	74.6584	99.2998	103.053
HER17_08645	rne	ribonuclease E	CDS	0.72896	0.000923216	0.00406165	1881.01	1683.3	1444.52	3065.9	2973.94	2262.01
HER17_08650	rluC	23S rRNA pseudouridine(955/2504/2580) synthase RluC	CDS	-0.640641	0.00375396	0.0117594	80.2313	108.96	63.2751	50.4203	53.7565	57.7711
HER17_08655		septum formation inhibitor Maf	CDS	-0.622238	0.0007754	0.00355586	19.5777	21.5846	15.3021	11.6112	12.3515	12.7274
HER17_08660	yceD	23S rRNA accumulation protein YceD	CDS	0.110924	0.527629	0.623813	865.509	940.412	588.573	771.33	862.056	952.498
HER17_08665	rpmF	50S ribosomal protein L32	CDS	0.449269	0.00566351	0.016356	208.989	209.349	207.711	281.804	243.103	329.873
HER17_08670	plsX	phosphate acyltransferase PlsX	CDS	0.213015	0.172193	0.254743	131.674	144.021	160.016	157.723	159.932	187.383
HER17_08675		ketoacyl-ACP synthase III	CDS	-0.387692	0.0105586	0.0266711	256.555	251.574	234.797	191.664	182.619	193.573
HER17_08680	fabD	ACP S-malonyltransferase	CDS	-0.177353	0.226811	0.316175	219.818	236.265	289.209	224.728	197.326	237.015
HER17_08685	fabG	3-oxoacyl-ACP reductase FabG	CDS	-0.974243	0.000274441	0.00163821	587.172	752.981	479.73	236.567	316.151	373.64
HER17_08690	acpP	acyl carrier protein	CDS	-0.453888	0.134214	0.207462	1051.1	1079.73	793.303	449.947	867.468	817.454
HER17_08695	fabF	beta-ketoacyl-ACP synthase II	CDS	0.572851	0.0114594	0.028351	612.137	530.193	590.72	1004.39	869.314	704.119
HER17_08700	pabC	aminodeoxychorismate lyase	CDS	0.258039	0.102139	0.166714	34.8167	36.3014	45.4889	46.1646	47.6232	45.6498
HER17_08705	mltG	endolytic transglycosylase MltG	CDS	0.0767839	0.584283	0.676022	46.4637	50.3888	61.0493	55.0087	59.6988	51.8187
HER17_08710		dTMP kinase	CDS	-0.0717788	0.657433	0.741978	59.4089	64.1985	88.9905	72.697	66.5536	63.0093
HER17_08715	holB	DNA polymerase III subunit delta'	CDS	0.0226091	0.897573	0.932481	67.9797	68.0304	99.9802	89.1418	78.8414	71.7106
HER17_08720		metal-dependent hydrolase	CDS	0.462886	0.0110525	0.0275871	37.4484	32.1178	43.8792	56.5148	56.2819	43.5502
HER17_08725	ptsG	PTS glucose transporter subunit IIBC	CDS	-2.20314	8.73465e-08	9.92258e-06	451.479	373.825	479.809	84.1155	76.7404	122.577
HER17_08730		helix-turn-helix domain-containing protein	CDS	0.406166	0.0328189	0.0655765	18.5108	16.1977	14.3283	25.8669	19.8854	19.221
HER17_08735		MFS transporter	CDS	0.039728	0.827078	0.878098	5.77907	6.66421	5.44515	7.32048	5.87862	5.17321
HER17_08740	hinT	purine nucleoside phosphoramidase	CDS	-0.914331	0.000247743	0.00153014	199.387	231.452	172.715	90.5954	101.931	127.729
HER17_08745		YcfL family protein	CDS	-0.526033	0.00876145	0.0230723	112.452	146.761	109.857	90.753	72.6445	92.9013
HER17_08750	lpoB	penicillin-binding protein activator LpoB	CDS	-0.00241752	0.990371	0.992694	142.005	214.717	197.039	198.231	164.219	190.37
HER17_08755	thiK	thiamine kinase	CDS	-0.134862	0.425936	0.527667	151.109	173.584	143.124	159.124	129.075	137.858
HER17_08760	nagZ	beta-N-acetylhexosaminidase	CDS	0.201123	0.198536	0.284591	163.29	184.228	170.946	218.319	185.463	192.231
HER17_08765		alpha/beta hydrolase	CDS	-0.548002	0.00251212	0.00867971	169.407	193.873	218.164	126.094	114.644	156.95
HER17_08770		NAD(P)/FAD-dependent oxidoreductase	CDS	0.836507	0.000136411	0.00100003	140.707	117.549	138.792	269.072	249.045	190.889
HER17_08775		glycine zipper 2TM domain-containing protein	CDS	-0.47623	0.0799011	0.136763	38.7465	37.6898	81.9754	35.5341	35.017	43.3121
HER17_08780		MFS transporter	CDS	0.913293	0.000680294	0.00319866	3.4141	2.31396	2.46423	5.95446	5.56028	3.91779
HER17_08785		MFS transporter	CDS	1.65472	6.75867e-06	0.000120864	1.1736	1.64754	2.22576	6.32224	5.1995	4.32905
HER17_08790		TetR/AcrR family transcriptional regulator	CDS	0.0629604	0.747145	0.813165	12.3939	19.4188	22.655	19.1068	18.2513	19.524
HER17_08795	yegD	molecular chaperone	CDS	0.48864	0.0134623	0.0323256	22.6184	19.9556	17.7266	33.8879	26.1885	24.524
HER17_08800		AraC family transcriptional regulator	CDS	-0.00732254	0.954177	0.972842	27.1705	23.1581	27.345	24.6585	25.7853	26.8401
HER17_08805		oxidoreductase	CDS	0.199152	0.212618	0.300705	6.93489	7.40467	9.69794	10.2977	8.48898	8.78796
HER17_08810	mfd	transcription-repair coupling factor	CDS	-0.187924	0.216734	0.305414	678.837	591.152	684.877	645.306	522.412	548.382
HER17_08815	lolC	lipoprotein-releasing ABC transporter permease subunit LolC	CDS	1.18414	8.18483e-05	0.000698169	43.9743	34.3021	42.5875	108.161	93.8881	72.5765
HER17_08820	lolD	lipoprotein-releasing ABC transporter ATP-binding protein LolD	CDS	1.32537	4.18355e-05	0.000432942	50.8025	30.0815	49.2051	131.016	106.982	87.9879
HER17_08825	lolE	lipoprotein-releasing ABC transporter permease subunit LolE	CDS	0.451596	0.00555844	0.0161063	70.6292	60.7368	68.7202	99.3519	95.4374	78.8319
HER17_08830	nagK	N-acetylglucosamine kinase	CDS	0.0540838	0.709381	0.783775	113.857	102.925	138.355	136.48	115.45	116.754
HER17_08835	cobB	NAD-dependent protein deacylase	CDS	-0.100596	0.569242	0.662025	90.118	118.049	114.07	96.1295	94.1428	110.261
HER17_08840		Crp/Fnr family transcriptional regulator	CDS	-0.361154	0.0290111	0.0594978	24.4855	29.3965	20.469	19.0893	18.9516	19.8487
HER17_08845		cupin domain-containing protein	CDS	-0.299606	0.113284	0.180532	5.63682	5.92374	6.39905	5.0788	4.1596	5.34637
HER17_08850		class I SAM-dependent methyltransferase	CDS	-0.327649	0.120706	0.189948	14.1187	12.9952	17.1502	11.5061	11.1206	12.6408
HER17_08855	btuC	vitamin B12 ABC transporter permease BtuC	CDS	-0.36403	0.0103023	0.0262095	49.0243	55.6276	46.4428	38.2487	38.2004	40.9528
HER17_08860		glutathione peroxidase	CDS	-0.500436	0.00660656	0.0184431	293.346	297.409	279.392	184.01	212.288	218.812
HER17_08865	btuD	vitamin B12 ABC transporter ATP-binding protein BtuD	CDS	-0.125506	0.496031	0.594014	183.152	222.399	210.254	214.641	179.903	169.937
HER17_08870		endopeptidase	CDS	0.0150566	0.922106	0.949658	154.488	181.081	152.325	175.061	163.01	154.937
HER17_08875		lipoate--protein ligase A	CDS	0.0327539	0.874112	0.91421	168.553	136.949	205.465	208.932	169.843	143.897
HER17_08880		EAL domain-containing protein	CDS	-0.285182	0.0513305	0.0952506	19.0976	17.3825	15.9181	13.5376	15.7683	13.7014
HER17_08885		YdiU family protein	CDS	0.677158	0.00158152	0.00597451	28.0418	26.3791	25.5962	48.9141	43.5485	35.4765
HER17_08890		heme ABC transporter ATP-binding protein	CDS	0.0512342	0.791133	0.848933	11.7004	8.42281	10.4929	13.4676	8.38287	9.84858
HER17_08895		iron ABC transporter permease	CDS	-0.54123	0.00537002	0.0156879	17.195	18.5302	18.2234	13.2049	10.5688	13.2902
HER17_08900		hemin ABC transporter substrate-binding protein	CDS	-0.665076	0.0029839	0.00987852	26.886	37.8379	37.3609	20.0175	17.8056	26.5587
HER17_08905		hemin-degrading factor	CDS	-0.465079	0.012485	0.030336	45.8947	40.8183	30.2862	27.2854	26.4432	31.0393
HER17_08910		3-deoxy-7-phosphoheptulonate synthase	CDS	1.12039	4.08911e-05	0.000426265	62.1117	61.3662	46.9794	150.473	122.581	97.5334
HER17_08915		kinase/pyrophosphorylase	CDS	0.283261	0.0736909	0.128553	191.581	167.142	223.47	261.996	242.063	204.418
HER17_08920	ppsA	phosphoenolpyruvate synthase	CDS	0.85186	0.00329104	0.0106158	2116.03	1755.39	3525.4	5139.98	4458.03	3751.92
HER17_08925	apbE	FAD:protein FMN transferase ApbE	CDS	0.731759	0.00027836	0.00165468	68.9932	65.4388	80.4651	135.114	121.392	100.347
HER17_08930	rprA	antisense sRNA RprA	ncRNA	0.227141	0.614586	0.702336	1.51145	1.16624	0.516693	0.683012	1.78269	1.32036
HER17_08935	ydiK	AI-2E family transporter YdiK	CDS	0.325313	0.060348	0.108968	37.1461	44.1874	37.7385	58.9141	48.9602	41.2991
HER17_08940		FAD-binding oxidoreductase	CDS	0.961881	6.89537e-05	0.000617837	179.88	140.763	184.658	397.163	318.061	269.007
HER17_08945	menI	1,4-dihydroxy-2-naphthoyl-CoA hydrolase	CDS	0.539418	0.0220867	0.0477484	18.0841	21.9363	33.6844	41.1033	33.3405	32.641
HER17_08950		hypothetical protein	CDS	0.163152	0.407145	0.509557	19.151	22.6583	20.1113	20.2802	27.377	21.6885
HER17_08955	sufA	Fe-S cluster assembly scaffold SufA	CDS	0.495404	0.00367172	0.0115901	183.241	140.448	172.278	225.079	267.106	206.993
HER17_08960	sufB	Fe-S cluster assembly protein SufB	CDS	0.985802	0.000125348	0.000951576	646.474	516.865	775.597	1464.55	1342.13	1033.19
HER17_08965	sufC	Fe-S cluster assembly ATPase SufC	CDS	1.00815	8.1309e-05	0.000697916	233.866	230.193	323.371	559.281	613.499	410.978
HER17_08970	sufD	Fe-S cluster assembly protein SufD	CDS	1.00246	0.000424215	0.00223563	384.904	399.556	517.627	1084.04	931.644	592.885
HER17_08975	sufS	cysteine desulfurase SufS	CDS	1.1522	0.000226064	0.00142088	203.21	205.295	293.859	656.882	571.797	332.298
HER17_08980	sufE	cysteine desulfuration protein SufE	CDS	1.30353	6.38633e-05	0.000583966	50.6958	57.6269	63.2155	171.926	164.898	86.5593
HER17_08985		L,D-transpeptidase family protein	CDS	0.566157	0.000888671	0.00395232	165.957	152.536	166.932	268.266	234.975	215.457
HER17_08990		major outer membrane lipoprotein	CDS	0.503628	0.0390802	0.0758188	1823.95	2028.32	2654.41	2333.01	3097.86	3794.15
HER17_08995	pykF	pyruvate kinase PykF	CDS	-0.975107	0.00264857	0.00904151	621.01	622.215	369.754	232.697	213.562	374.289
HER17_09000		hypothetical protein	CDS	-0.314506	0.229281	0.318973	4.44544	3.83192	2.76232	2.29422	2.88625	3.72298
HER17_09005	bglG	transcriptional antiterminator BglG	CDS	-2.87701	9.05738e-07	3.14726e-05	26.726	15.6979	24.225	1.94396	2.56792	4.58879
HER17_09010	bglF	PTS beta-glucoside transporter subunit IIABC	CDS	-1.98762	4.28555e-06	8.63982e-05	36.6482	25.1944	43.9587	7.21541	6.68507	12.7923
HER17_09015	ascB	6-phospho-beta-glucosidase	CDS	-2.26113	2.91539e-08	4.79246e-06	83.2542	58.8857	84.6582	13.8879	13.5611	19.8703
HER17_09020		carbohydrate porin	CDS	-0.490504	0.0354815	0.0698838	31.0647	34.3947	24.4436	16.4623	19.461	28.0955
HER17_09025		esterase family protein	CDS	-0.150658	0.445639	0.547316	66.0948	52.7028	63.7719	51.0683	39.8345	73.5721
HER17_09030		nucleoside hydrolase	CDS	0.110768	0.601525	0.691107	35.688	31.5254	31.8164	32.7495	26.1885	48.0091
HER17_09035	nrfA	ammonia-forming nitrite reductase cytochrome c552 subunit	CDS	-1.77255	1.21043e-05	0.000181165	691.337	777.953	633.446	178.108	125.276	312.081
HER17_09040	nrfB	cytochrome c nitrite reductase pentaheme subunit	CDS	-1.83012	8.86981e-06	0.000146369	204.615	231.896	159.241	52.6444	33.7861	81.1263
HER17_09045	nrfC	cytochrome c nitrite reductase Fe-S protein	CDS	-1.49617	4.36368e-05	0.000444056	95.6481	131.674	97.2576	37.8634	24.4058	52.7927
HER17_09050	nrfD	cytochrome c nitrite reductase subunit NrfD	CDS	-1.15342	0.00149024	0.00574829	87.1128	119.456	85.2544	41.5586	24.6393	65.0006
HER17_09055		heme lyase CcmF/NrfE family subunit	CDS	-0.654447	0.0422019	0.08092	42.4095	74.8797	38.2154	29.7373	21.6257	47.4463
HER17_09060	nrfF	heme lyase NrfEFG subunit NrfF	CDS	-0.487831	0.107153	0.17295	7.18383	6.0163	3.99444	3.13485	3.16215	5.99573
HER17_09065	nrfG	heme lyase NrfEFG subunit NrfG	CDS	-0.87891	0.00215747	0.00767139	19.8444	21.7327	17.4086	9.64973	6.91852	15.5196
HER17_09070	ccmA	cytochrome c biogenesis heme-transporting ATPase CcmA	CDS	-0.329265	0.372699	0.475213	10.0823	35.4128	18.9388	15.5867	12.4364	23.2686
HER17_09075	ccmB	heme exporter protein CcmB	CDS	-0.407152	0.102158	0.166714	9.0687	17.9934	11.6256	10.3853	7.95842	10.8226
HER17_09080		heme ABC transporter permease	CDS	-0.385409	0.0926027	0.154181	32.1672	46.3718	40.4015	30.4553	22.135	38.4636
HER17_09085	ccmD	heme exporter protein CcmD	CDS	-0.271343	0.175617	0.259001	6.89932	7.86746	7.55167	6.49737	4.45671	7.53254
HER17_09090	ccmE	cytochrome c maturation protein CcmE	CDS	-0.0658543	0.723622	0.794034	17.9418	20.622	21.9595	19.5271	14.0493	24.2427
HER17_09095		heme lyase CcmF/NrfE family subunit	CDS	0.568703	0.0110883	0.0276496	34.1765	44.6132	44.1177	65.8493	43.1877	73.2475
HER17_09100		DsbE family thiol:disulfide interchange protein	CDS	0.854036	0.000498106	0.0025046	9.8511	11.5883	12.3808	21.331	14.6859	25.1085
HER17_09105		cytochrome c-type biogenesis protein CcmH	CDS	0.519739	0.00322228	0.0104571	10.7224	11.3291	10.5723	15.8494	13.2216	17.7058
HER17_09110	ccmI	c-type cytochrome biogenesis protein CcmI	CDS	0.829171	0.000387178	0.00208151	16.3592	20.4924	20.4889	35.8669	30.242	35.7579
HER17_09115	napC	cytochrome c-type protein NapC	CDS	0.480541	0.0751387	0.130334	3.23628	5.49797	4.03418	5.56917	4.18082	8.07367
HER17_09120	napB	nitrate reductase cytochrome c-type subunit	CDS	0.423299	0.144745	0.220628	4.72995	6.83081	4.49126	7.93344	4.39305	9.19922
HER17_09125	napH	quinol dehydrogenase ferredoxin subunit NapH	CDS	0.792997	0.0373648	0.0729877	3.27184	5.96076	2.84181	6.25218	4.30816	10.3897
HER17_09130	napG	ferredoxin-type protein NapG	CDS	0.764745	0.0480361	0.0902445	2.84508	7.40467	3.91495	9.08931	4.71138	10.2598
HER17_09135	napA	nitrate reductase catalytic subunit NapA	CDS	0.236574	0.449983	0.551068	34.5855	66.494	39.845	50.5779	37.203	78.2692
HER17_09140	napD	chaperone NapD	CDS	-0.678978	0.0886928	0.149241	1.08469	3.35061	1.45072	1.22592	0.891343	1.55846
HER17_09145	napF	ferredoxin-type protein NapF	CDS	-0.5223	0.143798	0.219655	4.51657	9.42245	3.83546	4.09807	2.4618	5.82257
HER17_09150	narQ	nitrate/nitrite two-component system sensor histidine kinase NarQ	CDS	-1.54399	1.31658e-06	4.01932e-05	255.168	299.945	275.378	86.4272	72.4747	125.91
HER17_09155	narP	nitrate/nitrite response regulator protein NarP	CDS	-1.20273	1.87659e-05	0.000240294	72.0517	100.167	81.0215	32.8546	30.0085	47.165
HER17_09160		AEC family transporter	CDS	-0.888728	0.000332567	0.00185827	21.2848	21.418	13.593	10.6305	9.21054	10.5629
HER17_09165		LysR family transcriptional regulator	CDS	0.219225	0.288087	0.385016	24.1654	14.5317	14.3283	18.9142	22.7505	20.0868
HER17_09170		NYN domain-containing protein	CDS	-0.97595	0.00692946	0.0191693	273.786	266.513	204.372	68.2311	177.377	133.032
HER17_09180		cation:dicarboxylase symporter family transporter	CDS	-0.340035	0.109887	0.176297	9.05092	10.5331	5.58426	6.42732	6.30307	7.16457
HER17_09185		multidrug efflux SMR transporter	CDS	-0.110383	0.600638	0.690459	4.17871	6.29397	4.49126	4.48336	3.84126	5.54118
HER17_09190		HAD-IIB family hydrolase	CDS	-0.994766	5.41475e-05	0.000518893	26.477	17.5491	26.0731	10.7881	12.0331	12.3594
HER17_09195		DeoR/GlpR transcriptional regulator	CDS	0.448308	0.0141961	0.0335215	38.1597	41.7624	52.2258	68.021	59.147	53.1174
HER17_09200		metallophosphoesterase	CDS	0.586099	0.00302581	0.00997607	47.744	46.2422	42.0708	83.3449	63.0519	57.8361
HER17_09205	katG	catalase/peroxidase HPI	CDS	0.40722	0.160138	0.239898	2395.35	3570.07	2545.27	4527.72	3900.73	2857.8
HER17_09210		DUF3861 domain-containing protein	CDS	0.434184	0.074079	0.128914	12.7673	17.2714	9.37997	17.0578	21.371	14.8486
HER17_09215		MarR family transcriptional regulator	CDS	0.490938	0.0256323	0.0537285	7.23718	7.86746	5.0477	10.7005	9.57133	8.05203
HER17_09220		ABC transporter substrate-binding protein	CDS	-0.0172296	0.95602	0.973791	0.693489	1.62903	1.43084	1.66375	1.06112	0.95239
HER17_09225		ABC transporter permease subunit	CDS	1.15455	0.00956208	0.0247687	0.337853	0.22214	0.258347	0.455341	0.700341	0.692647
HER17_09230		ABC transporter ATP-binding protein	CDS	0.936969	0.0134957	0.0323866	0.231163	0.314699	0.457075	0.805604	0.424449	0.671002
HER17_09235		urea carboxylase-associated family protein	CDS	0.259877	0.355078	0.456697	0.640143	1.01814	0.834659	1.19089	0.764008	1.01733
HER17_09240		urea carboxylase-associated family protein	CDS	0.54449	0.0863344	0.145962	0.871306	1.03665	0.655803	1.22592	1.54924	0.974035
HER17_09245		hypothetical protein	CDS	-0.283894	0.417989	0.519596	0.30229	0.536839	0.357711	0.28021	0.424449	0.281388
HER17_09250	uca	urea carboxylase	CDS	0.00393801	0.981431	0.988602	11.7537	9.95928	8.82353	10.8231	8.99832	10.801
HER17_09260		MATE family efflux transporter	CDS	1.77107	2.36013e-07	1.51589e-05	43.1208	40.0963	39.6463	167.863	143.124	108.356
HER17_09265		riboflavin synthase	CDS	0.78923	2.70979e-05	0.000309669	51.6382	52.8138	55.8029	90.753	102.038	84.1567
HER17_09270	cfa	cyclopropane fatty acyl phospholipid synthase	CDS	0.0234098	0.907528	0.939625	63.9254	63.2914	102.385	73.5026	72.9628	86.884
HER17_09275	purR	HTH-type transcriptional repressor PurR	CDS	0.701664	0.0127895	0.0309527	64.53	64.3281	33.1479	99.5095	94.2065	69.7842
HER17_09280	ynhF	YnhF family membrane protein	CDS	-0.770506	0.0552659	0.101029	212.705	135.783	113.792	51.8038	95.7345	123.508
HER17_09285		endopeptidase	CDS	-0.646423	0.0182213	0.041222	74.6478	80.3962	60.1153	38.4588	48.3872	50.6282
HER17_09290		Grx4 family monothiol glutaredoxin	CDS	0.210748	0.293568	0.390753	93.621	89.0597	148.728	128.371	142.721	112.425
HER17_09295	rnt	ribonuclease T	CDS	-0.41141	0.0626721	0.112169	69.4733	109.867	62.6988	59.9124	64.2404	57.8361
HER17_09300	gloA	lactoylglutathione lyase	CDS	-0.192348	0.380921	0.484108	65.0279	47.1493	40.5803	39.1243	51.231	43.3554
HER17_09305		DUF1289 domain-containing protein	CDS	0.0072487	0.971635	0.983516	98.2087	146.501	115.382	109.019	122.114	130.78
HER17_09310	slyA	transcriptional regulator SlyA	CDS	-0.369689	0.0337785	0.0671266	399.218	498.668	530.386	349.895	391.851	363.662
HER17_09315		glycine zipper 2TM domain-containing protein	CDS	0.479561	0.010902	0.0273124	645.762	690.948	738.633	1059.49	772.709	1061.48
HER17_09320	anmK	anhydro-N-acetylmuramic acid kinase	CDS	-0.321698	0.0437293	0.0833944	292.154	331.859	309.261	260.455	209.911	276.366
HER17_09325		lysozyme inhibitor	CDS	-0.421728	0.00679087	0.0188346	46.1081	37.19	49.3641	31.8038	32.4916	34.7406
HER17_09330	pdxH	pyridoxamine 5'-phosphate oxidase	CDS	-0.0648279	0.77288	0.832968	72.7096	120.27	79.0342	95.464	88.1581	76.4293
HER17_09335	tyrS	tyrosine--tRNA ligase	CDS	1.53087	1.02496e-05	0.000162248	196.044	144.225	151.749	557.968	525.595	338.185
HER17_09340	pdxY	pyridoxal kinase PdxY	CDS	1.0816	6.30135e-05	0.000581176	54.4478	46.8346	49.9404	126.69	113.498	79.8493
HER17_09345	gstA	glutathione transferase GstA	CDS	-1.89126	0.000516996	0.00258713	572.768	447.742	891.296	103.257	100.976	311.172
HER17_09350		dicarboxylate/amino acid:cation symporter	CDS	-0.599954	0.218267	0.306968	11.5581	7.38616	36.9237	11.2259	11.545	14.0694
HER17_09355	acnA	aconitate hydratase AcnA	CDS	0.711039	0.00350489	0.0111752	888.661	946.095	1156.14	1774.83	1637.48	1483.72
HER17_09360		oligopeptide ABC transporter substrate-binding protein OppA	CDS	-0.266742	0.0894216	0.149995	257.64	271.4	335.99	237.425	260.187	221.387
HER17_09365	ribA	GTP cyclohydrolase II	CDS	0.647922	0.00104562	0.00440296	38.9776	50.4258	50.5167	80.5078	76.3372	62.3816
HER17_09370	pgpB	phosphatidylglycerophosphatase B	CDS	1.04531	2.16931e-05	0.000262841	80.0179	116.309	92.7663	215.061	210.633	170.932
HER17_09375		D-ribose ABC transporter substrate-binding protein	CDS	-3.01356	2.39764e-06	6.13623e-05	23.2052	19.9926	20.5286	1.80385	1.71902	4.39398
HER17_09380		DUF2291 domain-containing protein	CDS	-1.48317	3.92257e-06	8.38252e-05	3.84086	3.9615	5.30604	1.24343	1.59168	1.86149
HER17_09385		sugar ABC transporter ATP-binding protein	CDS	-1.8821	2.09679e-07	1.50884e-05	11.1314	10.311	12.0429	2.62697	2.54669	3.91779
HER17_09390		ABC transporter permease	CDS	-1.20105	9.38133e-05	0.000764275	3.6097	2.62866	3.73609	1.43608	1.14601	1.75326
HER17_09395		transketolase	CDS	-0.711587	0.0435349	0.0830662	0.675707	0.592374	0.91415	0.525394	0.424449	0.367969
HER17_09400		transketolase family protein	CDS	-0.656416	0.0298566	0.0607936	2.02712	2.48057	4.03418	2.04904	1.35824	1.99136
HER17_09405		glycerol kinase	CDS	-0.451886	0.0395918	0.0766721	4.12537	3.79489	4.88871	3.25744	2.37691	3.72298
HER17_09410		sugar phosphate isomerase/epimerase	CDS	-0.288549	0.0521663	0.0964772	23.632	23.4543	21.0851	18.3888	16.0866	21.3422
HER17_09415		sugar-binding transcriptional regulator	CDS	0.740713	0.00107677	0.00448987	41.6982	34.3021	54.4714	81.6812	70.9891	65.3253
HER17_09420		LapA family protein	CDS	-0.297808	0.135959	0.209476	57.9152	100.667	82.3729	57.7057	66.2565	72.057
HER17_09425	lapB	lipopolysaccharide assembly protein LapB	CDS	0.142844	0.378849	0.482192	65.917	82.2104	65.1431	88.9141	75.849	70.6933
HER17_09430	pyrF	orotidine-5'-phosphate decarboxylase	CDS	0.0790406	0.566351	0.65956	84.25	75.4166	71.1845	81.0507	77.5893	85.2173
HER17_09435	yciH	stress response translation initiation inhibitor YciH	CDS	0.152086	0.548515	0.643523	31.1003	14.6057	19.7735	25.9194	20.2887	26.5587
HER17_09440	osmB	osmotically-inducible lipoprotein OsmB	CDS	-0.382042	0.132444	0.205394	4.08981	2.94336	2.18601	2.04904	2.10102	2.94375
HER17_09445	araD	L-ribulose-5-phosphate 4-epimerase	CDS	0.0888892	0.663637	0.747007	3.8053	5.90523	5.86248	5.6042	4.45671	6.49357
HER17_09450		carbon starvation protein A	CDS	-1.06416	0.0602429	0.10887	930.751	918.587	1285.12	243.835	189.05	1066.22
HER17_09455		MFS transporter	CDS	-0.12634	0.487364	0.586925	34.6744	27.3603	26.5103	30.9107	26.8888	23.3119
HER17_09460		Lrp/AsnC family transcriptional regulator	CDS	-0.575387	0.000925159	0.00406165	24.6989	22.8989	26.5302	16.8476	17.742	15.1517
HER17_09465		aldo/keto reductase family oxidoreductase	CDS	0.31647	0.219456	0.308335	165.673	145.798	294.098	276.427	264.262	213.379
HER17_09470		exoribonuclease II	CDS	0.558337	0.00403702	0.0125121	311.999	287.727	349.384	542.049	481.771	373.791
HER17_09475		FdhF/YdeP family oxidoreductase	CDS	5.23848	3.57307e-09	1.3883e-06	21.5515	25.7127	24.2846	1189.84	1045.91	465.502
HER17_09480		LysR family transcriptional regulator	CDS	-1.51998	3.41704e-07	1.81689e-05	27.1527	27.9341	34.3999	11.1033	8.65876	11.4287
HER17_09485		LacI family transcriptional regulator	CDS	-0.572233	0.00176099	0.00654478	13.7631	12.8286	15.9778	9.22941	8.36165	11.0391
HER17_09490		MFS transporter	CDS	-0.585342	0.0223217	0.0481103	3.27184	3.07294	3.57711	1.97898	1.80391	2.83553
HER17_09495		glycoside hydrolase family 31 protein	CDS	-0.0741321	0.712619	0.785185	17.7284	18.2895	13.7122	14.5184	12.5212	20.2166
HER17_09500		flavocytochrome c	CDS	-0.556947	0.069998	0.122964	96.1993	97.1123	96.6415	57.0402	48.8753	91.1914
HER17_09505		FAD:protein FMN transferase	CDS	-0.251076	0.24643	0.338445	30.6202	28.9708	31.8363	22.2066	22.9839	31.6453
HER17_09510	fabI	enoyl-ACP reductase FabI	CDS	0.130611	0.348316	0.448946	727.523	774.584	800.219	832.942	756.283	931.264
HER17_09515	sapF	peptide ABC transporter ATP-binding protein SapF	CDS	-0.466424	0.0601643	0.108774	112.114	134.71	112.063	69.2294	64.2616	126.278
HER17_09520	sapD	peptide ABC transporter ATP-binding protein SapD	CDS	-0.37757	0.0347594	0.0687468	75.039	59.8298	54.6105	50.2451	41.3413	54.2646
HER17_09525	sapC	peptide ABC transporter permease SapC	CDS	-0.321061	0.0410307	0.0790289	50.9092	58.9227	51.8482	43.8529	38.9432	46.6238
HER17_09530	sapB	peptide ABC transporter permease SapB	CDS	-0.583726	0.000896754	0.00397999	56.4037	56.4791	57.7306	37.7057	32.2369	43.8965
HER17_09535	sapA	peptide ABC transporter substrate-binding protein SapA	CDS	-0.359539	0.0211414	0.0462428	122.854	141.022	116.991	105.937	85.866	105.044
HER17_09540		DUF2384 domain-containing protein	CDS	-0.0775203	0.660674	0.745045	54.2344	64.0874	57.6709	55.5166	44.9492	66.321
HER17_09545		RES family NAD+ phosphorylase	CDS	-0.408426	0.0677273	0.119466	59.3377	84.765	57.7703	46.007	44.5884	61.5157
HER17_09550		cellulase family glycosylhydrolase	CDS	-2.24294	2.38494e-07	1.51589e-05	836.063	725.047	1047.02	208.494	206.792	135.672
HER17_09555	pspF	phage shock protein operon transcriptional activator	CDS	0.737502	4.69147e-05	0.00046631	34.6744	36.9123	39.7456	63.8703	58.956	62.7928
HER17_09560	pspA	phage shock protein PspA	CDS	0.624025	0.000340231	0.00189096	76.4616	64.9575	79.1535	105.587	116.957	117.404
HER17_09565	pspB	envelope stress response membrane protein PspB	CDS	0.57067	0.0101602	0.0259252	15.808	15.9571	16.097	18.1436	25.9551	27.0132
HER17_09570	pspC	envelope stress response membrane protein PspC	CDS	0.619645	0.000354587	0.00194296	32.594	35.0611	33.8037	50.3502	48.6206	56.927
HER17_09575		hypothetical protein	CDS	-0.232082	0.395274	0.498348	54.8567	30.5813	26.9078	22.1016	36.8846	36.7103
HER17_09580		hypothetical protein	CDS	0.301394	0.0437459	0.0833944	140.511	122.344	129.034	142.697	186.121	154.136
HER17_09585		filamentous hemagglutinin N-terminal domain-containing protein	CDS	0.0439127	0.803401	0.859293	173.07	159.756	249.483	192.925	233.214	174.158
HER17_09590		toxin-activating lysine-acyltransferase	CDS	0.942161	0.0345898	0.068443	1.15581	1.48093	4.35215	4.74606	4.94483	3.67969
HER17_09595		ShlB/FhaC/HecB family hemolysin secretion/activation protein	CDS	0.678296	0.00312003	0.0102262	17.2661	22.6028	19.5747	35.1138	37.0332	22.9656
HER17_09600		YcjX family protein	CDS	-0.0449778	0.839965	0.888836	175.31	166.439	332.81	236.515	215.726	201.582
HER17_09605		TIGR01620 family protein	CDS	-0.0788046	0.755574	0.820635	96.6439	85.8942	194.237	134.904	111.545	110.261
HER17_09610		M20/M25/M40 family metallo-hydrolase	CDS	0.121686	0.463925	0.564905	82.6852	69.0856	98.0326	103.24	90.3228	78.2042
HER17_09615	tyrR	transcriptional regulator TyrR	CDS	0.20521	0.219019	0.307822	135.657	99.889	122.615	153.87	135.845	123.183
HER17_09620	tpx	thiol peroxidase	CDS	0.0524119	0.79694	0.854093	684.42	519.901	985.295	686.147	832.323	752.15
HER17_09625	mpaA	murein tripeptide amidase MpaA	CDS	-0.035786	0.827772	0.878409	119.849	141.707	171.304	147.285	132.768	142.188
HER17_09630		peptide ABC transporter substrate-binding protein	CDS	0.201736	0.13951	0.214099	336.378	300.944	330.505	388.634	363.01	361.432
HER17_09635	zntB	zinc transporter ZntB	CDS	0.835565	2.44969e-05	0.000286606	62.7696	60.6072	72.8538	123.818	115.577	110.78
HER17_09640		hypothetical protein	CDS	-1.58705	0.0020208	0.00728853	216.617	158.83	129.034	35.6042	32.8311	99.5248
HER17_09645	ttcA	tRNA 2-thiocytidine(32) synthetase TtcA	CDS	-0.527749	0.004628	0.013969	59.7289	72.4917	46.9794	40.035	42.0841	42.1866
HER17_09650		hypothetical protein	CDS	-1.41805	0.000925883	0.00406165	22.1561	18.271	17.3887	4.06304	7.91597	9.69706
HER17_09655		hypothetical protein	CDS	-0.0727001	0.885288	0.922409	4.1965	2.48057	2.08665	1.15587	4.13838	3.09527
HER17_09660		2Fe-2S iron-sulfur cluster binding domain-containing protein	CDS	-0.124381	0.765023	0.827356	13.034	6.21992	7.63116	4.09807	11.1418	9.48061
HER17_09665		DUF333 domain-containing protein	CDS	0.490296	0.00172911	0.0064431	18.1374	18.8634	19.2568	26.6199	25.8914	26.5154
HER17_09670		2-hydroxyacid dehydrogenase	CDS	0.701206	0.000161745	0.00110431	138.484	124.287	139.309	243.152	204.266	206.301
HER17_09675		PAS domain-containing protein	CDS	0.00155939	0.995432	0.996832	403.93	365.624	308.466	260.595	304.924	513.706
HER17_09680		PAS domain-containing protein	CDS	0.657996	0.134195	0.207462	220.352	110.163	516.515	463.94	408.256	464.269
HER17_09685		YdbH family protein	CDS	0.242441	0.167111	0.248775	48.5798	39.578	39.1296	58.126	47.8566	44.5892
HER17_09690		YnbE family lipoprotein	CDS	0.221889	0.129702	0.202169	10.3312	11.4587	9.34023	12.2417	13.1579	10.9092
HER17_09695		FMN-dependent NADH-azoreductase	CDS	0.376078	0.0201736	0.0445831	93.5143	85.9497	81.876	120.087	119.016	100.066
HER17_09700	hrpA	ATP-dependent RNA helicase HrpA	CDS	0.767981	0.000265352	0.00159063	271.883	205.406	213.553	450.21	382.704	343.51
HER17_09705		EcsC family protein	CDS	-0.40096	0.0431474	0.0824372	35.0834	25.7127	30.3061	21.3835	20.5221	27.0998
HER17_09710		sensor domain-containing phosphodiesterase	CDS	-0.593845	0.00803095	0.0214527	236.48	195.928	145.409	106.147	125.446	151.279
HER17_09715		serine protease	CDS	-0.234912	0.291808	0.389017	55.1946	87.8379	58.8236	48.6164	49.9152	73.0094
HER17_09720		type 1 fimbrial protein	CDS	0.822387	0.0300659	0.0609879	20.6624	20.4554	37.7186	55.2539	41.4687	42.6411
HER17_09725		acid shock protein	CDS	-0.0533219	0.811516	0.864972	4.60548	3.68382	2.60334	3.2049	3.5017	3.80956
HER17_09730	rstB	two-component system sensor histidine kinase RstB	CDS	0.06985	0.683217	0.76251	69.8645	71.2329	51.1924	73.5551	64.9831	63.2907
HER17_09735	rstA	two-component system response regulator RstA	CDS	-0.083943	0.64472	0.730523	58.8932	97.1493	63.2552	69.7197	63.2641	73.9185
HER17_09740		hypothetical protein	CDS	0.662353	0.000456928	0.0023643	62.574	49.8149	54.1534	92.6969	91.4051	79.4813
HER17_09745		YceI family protein	CDS	0.407837	0.0212423	0.0464159	6.66816	7.10849	8.04849	9.73729	10.208	9.00442
HER17_09750		hypothetical protein	CDS	-0.127174	0.426559	0.528286	21.836	17.0307	25.4968	20.9982	19.6308	18.2902
HER17_09755		sigma-70 family RNA polymerase sigma factor	CDS	0.0188103	0.912537	0.94344	12.5184	9.71863	15.5008	13.3975	13.3065	11.5153
HER17_09760	folM	dihydromonapterin reductase	CDS	-0.127317	0.385596	0.488452	38.1063	46.8716	46.9396	40.9106	43.0816	36.7752
HER17_09765		hypothetical protein	CDS	-0.391113	0.0788805	0.135505	30.8691	50.5184	38.5135	31.4361	31.1546	28.8314
HER17_09770	dauA	C4-dicarboxylic acid transporter DauA	CDS	-0.249357	0.236495	0.327113	270.55	383.118	364.408	348.424	252.611	255.414
HER17_09775	chaA	sodium-potassium/proton antiporter ChaA	CDS	-0.20296	0.370156	0.472253	210.465	141.485	309.261	210.035	190.047	174.331
HER17_09780		siderophore-interacting protein	CDS	-0.430848	0.0558905	0.101953	90.8292	153.425	124.066	94.6934	76.1674	102.36
HER17_09785		gamma-glutamylcyclotransferase	CDS	0.684137	0.000791512	0.00361038	55.408	80.0075	68.3029	118.756	110.654	97.9014
HER17_09790		DUF481 domain-containing protein	CDS	2.70758	2.07031e-07	1.50884e-05	92.6608	79.4151	48.8077	592.644	525.277	325.068
HER17_09795		acyltransferase	CDS	1.47533	2.10252e-05	0.000257484	316.942	513.477	287.103	1166.65	1119.04	821.566
HER17_09800	narL	two-component system response regulator NarL	CDS	0.611519	0.000864818	0.00386635	46.9972	54.6095	57.7902	91.401	81.664	70.4552
HER17_09805	narX	nitrate/nitrite two-component system sensor histidine kinase NarX	CDS	0.549554	0.000898691	0.00398031	51.5138	49.2966	45.2703	78.3712	67.2752	68.1608
HER17_09810		NarK family nitrate/nitrite MFS transporter	CDS	-0.162838	0.26282	0.357282	28.3086	36.8568	30.2464	29.0192	27.5043	28.7016
HER17_09815		nitrate reductase subunit alpha	CDS	-1.02346	0.00054161	0.00268543	64.4233	47.4639	88.9706	33.4851	24.3846	40.9311
HER17_09820	narH	nitrate reductase subunit beta	CDS	-0.846817	0.000176816	0.00117712	32.9852	29.0819	38.136	18.1086	16.023	21.5803
HER17_09825	narJ	nitrate reductase molybdenum cofactor assembly chaperone	CDS	-0.519121	0.0111919	0.027843	10.1712	11.3662	14.0898	9.42206	7.30052	8.11696
HER17_09830	narI	respiratory nitrate reductase subunit gamma	CDS	-0.544949	0.0228818	0.0489474	17.3194	22.7138	18.1836	12.4869	10.9932	16.4287
HER17_09835		EamA family transporter	CDS	0.463332	0.0570729	0.103712	3.52079	4.72048	3.53736	6.02451	5.83617	4.37234
HER17_09840		MarR family transcriptional regulator	CDS	0.414363	0.00772001	0.0208567	31.207	30.8775	37.977	47.9509	42.4449	42.9441
HER17_09845		OsmC family peroxiredoxin	CDS	0.359564	0.0690072	0.121373	24.8056	21.7882	32.7703	39.3695	31.1333	31.299
HER17_09850		DSD1 family PLP-dependent enzyme	CDS	3.22588	3.61111e-10	3.85847e-07	37.9996	37.4862	51.1328	477.828	391.512	315.241
HER17_09855		ornithine cyclodeaminase family protein	CDS	3.39783	6.00167e-10	5.08737e-07	33.2341	22.8249	34.8371	389.93	316.193	251.95
HER17_09860		threo-3-hydroxy-L-aspartate ammonia-lyase	CDS	3.67189	6.69948e-11	2.86336e-07	20.3246	18.9745	20.3498	302.784	260.697	196.82
HER17_09865		transcriptional regulator	CDS	0.811124	0.000122204	0.000931013	10.7224	15.1611	11.6256	23.6252	21.8379	20.3465
HER17_09870		methyltransferase	CDS	-0.915811	0.0278586	0.0574761	144.441	147.945	66.9714	42.2942	53.3108	94.9143
HER17_09875		GlsB/YeaQ/YmgE family stress response membrane protein	CDS	0.174847	0.601888	0.691339	12.9096	20.4739	18.4817	16.3573	12.1392	30.0652
HER17_09880		AAA family ATPase	CDS	-2.80815	1.3698e-07	1.301e-05	29.3043	21.5291	43.8792	4.50087	3.79882	5.2165
HER17_09885		2OG-Fe(II) oxygenase	CDS	-3.44977	1.55446e-07	1.35012e-05	59.6222	46.8716	117.905	6.47985	6.17573	7.87886
HER17_09890		aspartate aminotransferase family protein	CDS	-3.17718	1.03118e-06	3.36609e-05	49.4333	38.5043	115.64	8.35376	6.60018	7.53254
HER17_09895		sulfotransferase family protein	CDS	-2.94872	7.51791e-06	0.000131015	36.7193	16.716	65.2226	5.6042	5.15706	4.58879
HER17_09900		TauD/TfdA family dioxygenase	CDS	-2.74865	6.93829e-06	0.000123047	45.0768	21.455	76.6892	7.72329	7.83108	5.73599
HER17_09905		SDR family oxidoreductase	CDS	-2.37613	5.71051e-08	7.87314e-06	44.1343	32.562	53.7162	8.23117	8.67998	8.20354
HER17_09910		ABC transporter ATP-binding protein	CDS	0.124307	0.527583	0.623813	3.36075	4.36876	3.35851	4.18564	3.26826	4.63208
HER17_09915		PLP-dependent aminotransferase family protein	CDS	0.2355	0.088173	0.148425	24.7166	23.8616	22.6948	29.3345	25.6579	28.918
HER17_09920		4-aminobutyrate--2-oxoglutarate transaminase	CDS	-1.05855	0.000149767	0.00106113	73.7232	86.2644	85.2743	34.1331	30.7301	52.9009
HER17_09925		NAD-dependent succinate-semialdehyde dehydrogenase	CDS	-0.865886	0.000110987	0.000862467	88.5532	101.944	90.6797	49.1944	44.2913	60.8015
HER17_09930		hypothetical protein	CDS	-0.937935	0.000132184	0.000983504	5.99245	7.70086	6.12083	2.85464	3.86249	3.6364
HER17_09935		ABC transporter substrate-binding protein	CDS	-0.90055	0.000604363	0.0029154	23.7564	18.6598	15.9976	8.82661	8.95587	13.5283
HER17_09940		ABC transporter permease	CDS	-0.682467	0.00309328	0.0101619	13.6386	13.6616	11.7647	8.61646	6.19696	9.5239
HER17_09945		ABC transporter permease	CDS	-0.210928	0.3269	0.426878	6.70372	6.66421	7.11447	5.8669	4.88116	6.94812
HER17_09950		SDR family oxidoreductase	CDS	-0.605367	0.0010376	0.00438647	12.1983	11.903	12.3808	8.49386	7.55519	7.92215
HER17_09955		phosphotransferase	CDS	-0.735585	0.00060753	0.00292611	22.3695	21.9549	22.6153	13.6602	11.9058	14.6322
HER17_09960		aminotransferase class III-fold pyridoxal phosphate-dependent enzyme	CDS	-0.674869	0.000982885	0.00423473	23.9698	21.9734	23.3704	16.9352	12.3939	14.0694
HER17_09965		HAMP domain-containing protein	CDS	-0.188576	0.344014	0.445145	3.85864	5.88671	4.65024	4.37828	4.3506	3.89614
HER17_09970		phosphatase PAP2 family protein	CDS	0.134521	0.403515	0.506051	5.22784	6.88635	6.77663	7.54815	6.87607	6.29876
HER17_09975		methionine ABC transporter ATP-binding protein	CDS	1.29915	8.12287e-06	0.000136146	6.95267	7.86746	7.0946	20.5429	19.3549	14.0261
HER17_09980		ABC transporter permease	CDS	0.921622	1.2804e-05	0.000188021	6.06358	5.57202	6.63752	10.3853	12.1392	12.0997
HER17_09985	menC	o-succinylbenzoate synthase	CDS	0.706677	0.000352994	0.00194169	35.9725	27.4713	36.9635	53.0823	59.2955	51.494
HER17_09990		metal ABC transporter substrate-binding protein	CDS	0.566164	0.00262091	0.00896858	46.6416	39.2448	46.7409	77.8984	63.731	54.7191
HER17_09995		M20 family metallopeptidase	CDS	0.679278	0.00119095	0.00486913	5.92133	5.14625	7.47218	11.0858	9.1681	9.41568
HER17_10000		LysR family transcriptional regulator	CDS	0.996833	1.18404e-05	0.000180735	11.9671	10.2184	12.1224	26.4098	21.2437	20.8011
HER17_10005	sctU	type III secretion system export apparatus subunit SctU	CDS	-0.438649	0.0413119	0.0794274	15.5057	10.4406	11.407	9.80735	7.49153	10.2598
HER17_10010	sctT	type III secretion system export apparatus subunit SctT	CDS	-0.435728	0.065794	0.116827	15.2745	13.9208	13.3148	13.2399	8.48898	9.67542
HER17_10015	sctS	type III secretion system export apparatus subunit SctS	CDS	-0.666124	0.027864	0.0574761	7.52169	6.47909	6.16058	5.28896	3.60782	3.78792
HER17_10020	sctR	type III secretion system export apparatus subunit SctR	CDS	-0.27223	0.221989	0.310665	22.7962	23.8616	27.663	22.3643	17.0629	22.0998
HER17_10025	sctQ	type III secretion system cytoplasmic ring protein SctQ	CDS	-0.445709	0.0637675	0.113891	84.0366	84.5428	90.5008	66.077	48.6419	75.4986
HER17_10030		type III secretion protein	CDS	-0.237249	0.311573	0.41088	44.6856	47.612	50.5167	37.1103	30.0934	53.9616
HER17_10035		type III secretion protein	CDS	-0.421136	0.0686019	0.120859	38.9065	31.5254	29.849	26.3748	17.8693	30.6496
HER17_10040	sctN	type III secretion system ATPase SctN	CDS	0.227215	0.332158	0.433183	70.6469	96.9086	83.7838	108.844	66.9356	118.421
HER17_10045		EscD/YscD/HrpQ family type III secretion system inner membrane ring protein	CDS	-0.490949	0.0454663	0.0862508	93.8344	129.193	99.3045	81.2083	54.1385	94.0052
HER17_10050	sctV	type III secretion system export apparatus subunit SctV	CDS	-0.662036	0.00720571	0.0198053	223.552	198.279	200.954	126.813	90.8958	175.889
HER17_10055	sctW	type III secretion system gatekeeper subunit SctW	CDS	-1.23384	8.13357e-05	0.000697916	234.221	193.206	203.498	95.429	60.4203	112.404
HER17_10060		RNA polymerase sigma factor	CDS	-2.14842	1.07705e-07	1.08635e-05	22.6717	19.5483	21.4627	3.94045	5.36928	5.06498
HER17_10065		PAS domain S-box protein	CDS	0.521741	0.0226633	0.0486259	12.0205	13.1618	8.54531	18.3012	15.5136	14.6105
HER17_10070		response regulator transcription factor	CDS	0.246569	0.152177	0.22977	5.31675	5.83118	5.66376	6.23467	6.87607	6.83989
HER17_10075		sigma-54-dependent Fis family transcriptional regulator	CDS	-0.958176	0.00015295	0.00107037	8.90866	10.7368	8.44595	4.64098	5.94229	3.8745
HER17_10080		EAL domain-containing protein	CDS	-0.74606	0.000330333	0.0018561	44.3655	41.0219	34.1018	22.3643	21.1163	27.7708
HER17_10085		Hrp pili protein HrpA	CDS	0.437774	0.0239211	0.0508399	6.49034	8.25621	9.3601	9.63222	11.2691	11.7534
HER17_10090		type III secretion protein	CDS	0.0618295	0.712225	0.785185	8.78419	9.68161	10.6717	10.1576	9.10443	11.1473
HER17_10095	sctJ	type III secretion inner membrane ring lipoprotein SctJ	CDS	0.210135	0.239913	0.330984	8.80197	11.7364	11.2679	14.2382	9.61377	12.9222
HER17_10100		type III secretion protein	CDS	0.376664	0.0539714	0.0991292	4.03646	5.27583	5.72337	7.79334	5.81495	5.8875
HER17_10105	sctL	type III secretion system stator protein SctL	CDS	0.214332	0.248342	0.340852	3.71639	4.29471	4.49126	5.30648	5.02972	4.15588
HER17_10110		serine kinase	CDS	0.506901	0.0368549	0.0722558	0.71127	1.01814	0.655803	1.10333	1.10357	1.19049
HER17_10115		type III secretion protein	CDS	0.131806	0.578323	0.670396	2.02712	3.05443	2.38474	3.0648	2.29202	2.81388
HER17_10120	sctC	type III secretion system outer membrane ring subunit SctC	CDS	-0.519564	0.00242061	0.00843858	11.6648	12.0881	11.7448	9.4746	8.1282	7.14293
HER17_10125		type III secretion protein HrpT	CDS	0.355139	0.212469	0.300594	0.675707	0.647909	0.437202	0.84063	0.700341	0.714293
HER17_10130		type III secretion protein	CDS	0.25145	0.338111	0.439039	1.4581	1.38838	1.01351	1.90893	1.37946	1.29871
HER17_10135		type III secretion protein HrpN	CDS	0.0982663	0.497093	0.594952	7.6995	8.95965	8.78379	8.65148	8.99832	9.58884
HER17_10140		type VI secretion system tip protein VgrG	CDS	0.0820064	0.684407	0.76335	18.8842	14.328	26.8283	21.8389	20.2038	21.4937
HER17_10145		DUF4123 domain-containing protein	CDS	-0.377414	0.149109	0.22623	16.3592	15.9015	29.7297	16.2697	14.9831	16.4504
HER17_10150		DUF2235 domain-containing protein	CDS	-0.242085	0.282142	0.378512	38.5686	36.468	71.1447	40.6304	39.7497	43.2039
HER17_10155		DUF2931 family protein	CDS	-0.504094	0.018643	0.0418709	21.9249	17.364	31.2401	14.8686	17.8905	16.9699
HER17_10160		hypothetical protein	CDS	-0.786173	0.00037569	0.0020274	13.7453	13.421	17.1502	9.33449	8.40409	7.9438
HER17_10165		DNA-binding protein	CDS	0.00993136	0.949321	0.969278	19.0265	24.1948	22.9531	24.0981	19.0153	23.5067
HER17_10170		pectate lyase	CDS	-0.459015	0.00987856	0.0253673	42.125	39.1522	32.5914	28.739	23.5357	30.5631
HER17_10175		AvrE-family type 3 secretion system effector	CDS	-0.877531	1.75788e-05	0.000229761	22.2628	19.7149	20.8466	11.8214	11.5662	10.801
HER17_10180		DspFAvrF family protein	CDS	-1.28317	4.84988e-06	9.50881e-05	8.23296	8.25621	11.4865	3.48511	4.3506	3.65804
HER17_10185		GntR family transcriptional regulator	CDS	-0.753869	0.000912267	0.00403626	28.4153	43.558	34.4595	21.7338	20.1189	21.2556
HER17_10190		ShlB/FhaC/HecB family hemolysin secretion/activation protein	CDS	-1.28304	3.98719e-05	0.000419736	42.6407	39.541	32.81	16.0946	15.9168	15.2382
HER17_10195		filamentous hemagglutinin N-terminal domain-containing protein	CDS	-0.248991	0.0562064	0.102416	319.111	321.381	346.821	289.965	270.119	270.717
HER17_10200		hypothetical protein	CDS	-0.415463	0.17141	0.253987	70.6292	82.0067	55.1073	29.2469	65.1741	61.3859
HER17_10205		hypothetical protein	CDS	-0.1474	0.418338	0.519761	5.28118	5.68309	4.8291	4.18564	5.53906	4.5455
HER17_10210		hypothetical protein	CDS	-0.303977	0.169418	0.251684	6.0458	6.33099	4.92846	4.20315	5.56028	4.26411
HER17_10215		extracellular solute-binding protein	CDS	-2.31129	5.26249e-09	1.87432e-06	603.78	580.785	560.354	112.942	113.752	124.871
HER17_10220		pectate lyase	CDS	-1.22452	0.00217067	0.00769911	213.915	146.779	274.424	68.3187	64.7709	138.724
HER17_10225		porin	CDS	-1.10471	0.00103482	0.00437982	23.2941	17.7712	16.1367	7.05779	6.64263	12.9222
HER17_10230		porin	CDS	-0.12791	0.625814	0.713261	1.90265	1.77712	1.09301	1.41856	1.35824	1.60175
HER17_10235		type III effector HrpK	CDS	0.536343	0.0175846	0.0399132	5.31675	4.38727	2.94118	5.93695	6.38796	6.03902
HER17_10240		hypothetical protein	CDS	-0.822194	0.010376	0.0263019	1.86708	2.48057	2.08665	0.910682	1.54924	1.19049
HER17_10245		Gfo/Idh/MocA family oxidoreductase	CDS	0.0196177	0.932011	0.956862	32.9852	23.1581	46.5819	34.8861	32.0247	37.2082
HER17_10250		helix-turn-helix transcriptional regulator	CDS	-0.670801	0.0224724	0.0483134	19.7378	10.6998	22.0191	7.60069	12.7759	12.5975
HER17_10255		MFS transporter	CDS	0.811386	0.0229729	0.0491176	0.871306	0.536839	1.07313	0.963222	1.54924	1.86149
HER17_10260		glycoside hydrolase family 43 protein	CDS	0.81972	2.4077e-05	0.000282706	6.11693	6.27546	5.9221	10.5254	10.1443	11.6668
HER17_10265	atzF	allophanate hydrolase	CDS	0.642698	0.0153758	0.0356699	2.09825	2.40652	1.62957	3.73029	3.18337	2.66236
[truncated: 2,275 more rows]

## Sheet: Aerobic WT v Aerobic ΔdgcO
Locustag	Gene	Description	FeatureType	logFC	PValue	FDR	pcc-WT-aerobic-1	pcc-WT-aerobic-2	pcc-WT-aerobic-3	FF-Pcc-Aerobic-dGCS-1	FF-Pcc-Aerobic-dGCS-2	FF-Pcc-Aerobic-dGCS-3
HER17_00005	dnaA	chromosomal replication initiator protein DnaA	CDS	-0.0488548	0.789259	0.856847	281.859	215.383	192.766	244.297	180.932	241.85
HER17_00010	dnaN	DNA polymerase III subunit beta	CDS	0.731543	8.93e-05	0.00263281	141.561	126.046	127.921	235.843	221.246	199.677
HER17_00015	recF	DNA replication/repair protein RecF	CDS	0.327059	0.0394736	0.100663	88.4109	110.959	101.033	135.034	120.604	121.223
HER17_00020	gyrB	DNA topoisomerase (ATP-hydrolyzing) subunit B	CDS	0.73354	0.00056254	0.00634379	621.793	473.51	710.175	1109.75	942.078	950.193
HER17_00025		MFS transporter	CDS	-0.0219317	0.891259	0.932038	75.1991	99.7594	81.5779	81.3644	82.3696	88.9253
HER17_00030		GFA family protein	CDS	0.778366	0.00492519	0.0245914	15.6835	20.5109	35.0954	40.7551	42.4113	39.0729
HER17_00035		methyl-accepting chemotaxis protein	CDS	0.206031	0.369353	0.512602	36.7727	43.558	39.8053	43.0581	47.0684	48.4357
HER17_00040		LacI family DNA-binding transcriptional regulator	CDS	0.060997	0.762548	0.835889	115.67	162.181	109.34	125.355	149.062	129.477
HER17_00045		PTS sugar transporter subunit IIB	CDS	-0.288896	0.580773	0.697842	122.676	165.605	179.909	164.77	112.676	105.844
HER17_00050		PTS sugar transporter subunit IIC	CDS	0.243807	0.625929	0.735193	532.955	844.799	846.841	1030.8	764.274	839.134
HER17_00055		PTS lactose/cellobiose transporter subunit IIA	CDS	0.692983	0.139678	0.24833	107.74	117.049	114.766	199.811	210.581	138.552
HER17_00060		6-phospho-beta-glucosidase	CDS	0.582169	0.156627	0.271571	723.504	898.631	818.164	1311.95	1344.1	997.335
HER17_00065	yidA	sugar-phosphatase	CDS	0.697676	0.0111995	0.0420622	61.187	72.825	54.2926	101.305	123.306	80.7946
HER17_00070		Hcp family type VI secretion system effector	CDS	-1.66127	0.00201859	0.0138039	13.5141	17.0307	11.3076	5.07252	5.29697	2.87452
HER17_00075		calcium-binding protein	CDS	-0.453688	0.287139	0.424942	13.9231	11.4587	8.90303	12.6522	7.18112	5.31786
HER17_00080		DUF1311 domain-containing protein	CDS	-0.844292	0.0457185	0.111213	22.2983	11.144	7.47218	9.15386	5.77689	7.92546
HER17_00085		LysR family transcriptional regulator	CDS	0.452383	0.0203897	0.0637408	41.3959	56.1644	69.0382	70.6363	83.6139	73.6699
HER17_00090		ABC transporter substrate-binding protein	CDS	-0.0190998	0.940347	0.96542	1905.32	2450.63	2409.42	2460.29	2097.31	2118.81
HER17_00095		dihydrodipicolinate synthase family protein	CDS	0.188314	0.347669	0.490844	162.721	166.735	233.247	177.917	244.372	218.813
HER17_00100		nucleoside hydrolase	CDS	0.0582345	0.63529	0.743491	97.0529	87.3011	97.3371	101.042	95.5943	96.666
HER17_00105		nucleoside hydrolase	CDS	0.382598	0.0487319	0.116488	80.9781	53.3877	83.8037	94.3956	100.358	89.6645
HER17_00110		ABC transporter permease	CDS	0.855051	0.00113102	0.00962941	20.8047	16.0496	27.7822	39.0643	43.1934	34.638
HER17_00115		ABC transporter permease	CDS	0.458531	0.0367155	0.0954618	22.5295	18.9189	28.6566	36.5863	34.4481	25.3163
HER17_00120		ABC transporter ATP-binding protein	CDS	0.264945	0.0858337	0.172475	87.6285	79.5817	108.545	119.642	103.042	108.677
HER17_00125		DUF1471 domain-containing protein	CDS	-0.464747	0.0222615	0.0678159	5.88576	4.88708	5.16693	4.37286	3.59056	3.61368
HER17_00130	ssuB	aliphatic sulfonates ABC transporter ATP-binding protein	CDS	0.425543	0.0179595	0.0582388	5.67238	6.10885	4.98808	7.98776	7.42998	7.1247
HER17_00135	ssuC	aliphatic sulfonate ABC transporter permease SsuC	CDS	0.242389	0.295912	0.434763	1.72483	1.79563	2.32512	2.30304	2.34631	2.25855
HER17_00140	ssuD	FMNH2-dependent alkanesulfonate monooxygenase	CDS	0.558219	0.0162854	0.0544022	4.42766	3.94299	7.01511	8.01692	7.30555	7.33003
HER17_00145		sulfonate ABC transporter substrate-binding protein	CDS	0.483047	0.0282834	0.0795284	2.36497	1.66605	1.84817	2.30304	2.89733	2.99771
HER17_00150		PTS sugar transporter subunit IIB	CDS	2.08267	0.00315086	0.0182476	13.1941	14.328	19.8728	85.7373	65.5366	49.5239
HER17_00155		PTS sugar transporter subunit IIC	CDS	1.30856	0.00407056	0.021435	65.3658	77.1567	83.0485	203.775	216.98	137.977
HER17_00160		glycoside hydrolase family 1 protein	CDS	1.05403	0.00814633	0.0340634	75.5903	84.0245	99.3443	195.671	200.734	141.283
HER17_00165		DUF1471 domain-containing protein	CDS	-0.357854	0.149608	0.261951	5.74351	4.88708	5.36566	3.81897	5.97242	2.64867
HER17_00170		DUF3748 domain-containing protein	CDS	0.281513	0.107746	0.205217	42.9607	30.9145	30.5445	49.2093	37.2743	40.4897
HER17_00175		YceK/YidQ family lipoprotein	CDS	0.176963	0.417419	0.558563	81.1382	74.6206	84.7179	95.5033	88.1821	88.1862
HER17_00180	ibpA	heat shock chaperone IbpA	CDS	1.46785	0.003204	0.0184058	37.3061	44.5021	57.3331	135.413	200.84	48.5794
HER17_00185	ibpB	heat shock chaperone IbpB	CDS	1.11363	0.0041745	0.0217849	40.0979	65.3277	75.8546	147.978	172.72	71.555
HER17_00190		putative transporter	CDS	1.17973	0.0168198	0.0554261	255.471	327.49	456.439	755.806	826.238	772.507
HER17_00195		anion permease	CDS	1.5253	6.03e-05	0.00223265	33.2163	45.0204	39.4476	121.245	97.8517	119.683
HER17_00200	dcuS	two-component system sensor histidine kinase DcuS	CDS	0.0185092	0.896638	0.935147	148.638	136.672	114.825	148.415	134.379	122.537
HER17_00205	dcuR	two-component system response regulator DcuR	CDS	0.36545	0.0203365	0.0636297	102.601	87.5417	121.483	130.632	139.552	131.263
HER17_00210		hypothetical protein	CDS	-0.160728	0.414505	0.556317	9.97557	9.8297	7.67091	7.92946	10.0429	6.59086
HER17_00215		2-hydroxycarboxylate transporter family protein	CDS	0.864978	0.00243521	0.0155344	9.76219	9.9778	13.0763	22.2141	20.4235	17.1445
HER17_00220		ABC transporter substrate-binding protein	CDS	-0.11057	0.512055	0.642876	738.601	667.642	548.331	516.843	564.323	729.184
HER17_00225	dppB	dipeptide ABC transporter permease DppB	CDS	0.411692	0.0678689	0.145512	31.0647	32.6361	20.7075	42.4751	35.3013	34.5558
HER17_00230	dppC	dipeptide ABC transporter permease DppC	CDS	0.698088	0.000460892	0.00579368	38.9954	35.7461	34.0024	61.2492	53.8051	61.3915
HER17_00235	dppD	dipeptide ABC transporter ATP-binding protein	CDS	0.242302	0.102172	0.197476	51.1937	61.2366	61.7846	70.374	72.6644	63.0341
HER17_00240		ABC transporter ATP-binding protein	CDS	0.157286	0.29198	0.430022	64.4233	64.2726	71.7409	71.1611	84.236	68.1056
HER17_00245		hypothetical protein	CDS	-0.780094	0.0994222	0.193326	53.4875	51.7031	54.1932	38.3354	17.0463	37.5125
HER17_00250		RHS repeat protein	CDS	0.608324	0.00908204	0.0364134	4.51657	3.10996	3.91495	4.48947	6.16795	6.89885
HER17_00255		type I toxin-antitoxin system SymE family toxin	CDS	-0.153636	0.481378	0.617015	1.95599	1.96224	2.12639	1.69084	1.74196	1.99163
HER17_00260		hypothetical protein	CDS	-0.920728	0.0149935	0.0514898	4.23206	3.79489	4.80922	2.56541	1.77751	2.46387
HER17_00265		hypothetical protein	CDS	-1.00692	0.00141674	0.0112132	7.64616	5.57202	5.96185	3.84812	3.46614	2.25855
HER17_00270		hypothetical protein	CDS	-1.80466	0.00407235	0.021435	8.16183	5.20178	4.43164	2.30304	1.01318	1.84791
HER17_00275		hypothetical protein	CDS	-1.2904	0.0115164	0.0428381	11.9671	12.5324	10.6518	6.29692	2.73736	5.42052
HER17_00280		ParB N-terminal domain-containing protein	CDS	-0.516282	0.0564714	0.12834	12.9985	12.3473	10.1948	10.0576	8.67423	6.15969
HER17_00285		RHS repeat-associated core domain-containing protein	CDS	0.630556	0.0102778	0.0397852	11.5404	12.8101	11.0493	21.3979	18.7882	14.6601
HER17_00290		hypothetical protein	CDS	-0.840002	0.00544829	0.0263851	2.66726	3.09145	2.94118	1.80745	1.86638	1.19087
HER17_00295		hypothetical protein	CDS	-1.18735	0.00336089	0.019051	24.2543	17.6416	25.7751	11.3694	7.74993	10.6357
HER17_00300		type IV secretion protein Rhs	CDS	-0.329201	0.434263	0.574092	61.5782	49.0189	105.743	62.5903	59.2265	50.3862
HER17_00305		DUF1795 domain-containing protein	CDS	-0.000297376	0.999573	0.999573	5.05002	3.14699	10.8704	6.96743	6.95005	5.13307
HER17_00310	tssI	type VI secretion system tip protein VgrG	CDS	0.320237	0.584309	0.700908	34.6922	17.7157	60.155	50.4629	58.5333	31.5171
HER17_00315		Hcp family type VI secretion system effector	CDS	0.37222	0.45728	0.593867	229.598	271.233	568.323	412.594	519.192	451.998
HER17_00320		valine--pyruvate transaminase	CDS	0.291716	0.0645274	0.140589	32.4162	39.0782	30.0278	40.8717	42.358	41.044
HER17_00325		aldose 1-epimerase family protein	CDS	0.944987	0.0104947	0.0401559	53.8787	55.2944	42.1105	94.6288	95.5943	101.039
HER17_00330		O-acetylserine/cysteine exporter	CDS	0.575087	0.00152129	0.0116213	11.9849	12.5324	12.977	19.2698	15.7665	20.8403
HER17_00335	ggt	gamma-glutamyltransferase	CDS	0.351353	0.08698	0.174123	396.871	293.669	452.027	482.327	416.221	559.094
HER17_00340		thiamine pyrophosphate-binding protein	CDS	-1.19221	0.015805	0.0533165	26.2992	21.6587	11.3076	7.14234	8.6209	10.143
HER17_00345		hypothetical protein	CDS	-0.969045	0.0278426	0.0786141	8.55303	5.34988	3.2194	2.59457	3.19951	2.93612
HER17_00350		ketoacyl-ACP synthase III	CDS	-1.13478	0.00948604	0.0375749	10.0467	7.18253	6.69714	3.87727	2.75513	4.29125
HER17_00355	bcsC	cellulose biosynthesis protein BcsC	CDS	-0.0667014	0.769033	0.841271	636.214	582.618	413.216	467.78	461.992	628.534
HER17_00360	bcsZ	cellulase	CDS	-0.142315	0.514271	0.644195	184.326	178.305	107.77	125.676	131.056	169.474
HER17_00365	bcsB	cellulose biosynthesis cyclic di-GMP-binding regulatory protein BcsB	CDS	-0.309757	0.217857	0.347952	735.863	947.502	532.969	496.349	562.51	729.204
HER17_00370	bcsA	UDP-forming cellulose synthase catalytic subunit	CDS	0.46098	0.0912855	0.18113	252.217	197.353	126.292	253.451	218.136	321.104
HER17_00375	yhjQ	cellulose synthase operon protein YhjQ	CDS	-0.608334	0.0678872	0.145512	158.596	278.915	113.911	90.2851	116.231	155.142
HER17_00380		hypothetical protein	CDS	-1.33913	0.00855797	0.0350815	79.5912	118.401	43.2433	20.2318	43.9933	31.0243
HER17_00385	bcsE	cellulose biosynthesis protein BcsE	CDS	-0.134409	0.576954	0.695404	603.549	614.458	498.172	469.646	439.435	654.426
HER17_00390	bcsF	cellulose biosynthesis protein BcsF	CDS	0.238822	0.381883	0.523971	48.6509	27.4713	32.6511	45.1571	32.955	50.2836
HER17_00395	bcsG	cellulose biosynthesis protein BcsG	CDS	0.354172	0.12544	0.228627	194.177	138.171	145.211	190.599	191.011	228.832
HER17_00400		diguanylate cyclase	CDS	0.185758	0.374526	0.516863	20.4846	34.6168	18.6407	29.9978	28.5823	25.3163
HER17_00405		dicarboxylate/amino acid:cation symporter	CDS	-0.354769	0.460943	0.597418	80.4269	89.0597	355.207	150.514	156.367	103.401
HER17_00410		insulinase family protein	CDS	0.881201	0.000205353	0.00391821	199.796	203.721	246.82	452.65	330.989	414.259
HER17_00415		sugar kinase	CDS	0.0293058	0.805403	0.868501	163.468	148.63	156.598	158.735	151.177	168.406
HER17_00420	yhjD	inner membrane protein YhjD	CDS	-0.262485	0.269974	0.406006	120.756	200.87	128.696	95.4159	144.849	135.082
HER17_00425		MFS transporter	CDS	-0.0189191	0.924649	0.954808	36.1503	60.7183	45.1113	38.0731	57.3423	44.6577
HER17_00430	dcrB	DcrB family lipoprotein	CDS	-0.21084	0.184194	0.305725	134.946	133.34	130.783	97.544	144.92	102.292
HER17_00435		7-cyano-7-deazaguanine/7-aminomethyl-7-deazaguanine transporter	CDS	0.453293	0.0160026	0.0536431	11.736	13.8097	10.3736	18.745	17.6151	12.8532
HER17_00440	tusA	sulfurtransferase TusA	CDS	0.391167	0.0875354	0.175054	6.47256	8.36728	5.76312	6.96743	10.9672	9.03421
HER17_00445		zinc/cadmium/mercury/lead-transporting ATPase	CDS	0.482441	0.0105421	0.0402332	108.753	122.51	110.751	169.026	126.079	182.758
HER17_00450		lysoplasmalogenase	CDS	-0.0633472	0.798601	0.863233	236.817	382.266	289.328	237.592	272.687	359.069
HER17_00455		DUF1820 family protein	CDS	-0.0599307	0.653928	0.757861	37.5729	37.4306	32.9889	38.0439	31.6041	33.9809
HER17_00460		DUF2500 domain-containing protein	CDS	0.576062	0.00152217	0.0116213	13.6208	12.9026	16.1169	23.2345	20.2102	20.1422
HER17_00465		DUF1145 family protein	CDS	0.210475	0.141339	0.250553	18.0485	16.4754	16.415	19.3281	18.8771	20.7376
HER17_00470	rsmD	16S rRNA (guanine(966)-N(2))-methyltransferase	CDS	0.114154	0.467307	0.603952	29.7311	34.9501	25.5366	33.9917	32.5639	31.1064
HER17_00475	ftsY	signal recognition particle-docking protein FtsY	CDS	0.180565	0.174975	0.295007	125.966	130.23	127.107	158.531	151.941	123.953
HER17_00480	ftsE	cell division ATP-binding protein FtsE	CDS	0.649676	0.00112562	0.00961992	52.6162	49.167	74.384	97.4274	91.1505	87.7961
HER17_00485	ftsX	cell division protein FtsX	CDS	0.922156	4.57e-05	0.0019751	54.4833	43.3729	55.4849	109.438	89.2486	91.9231
HER17_00490	rpoH	RNA polymerase sigma factor RpoH	CDS	0.935696	3.82e-05	0.00180353	494.955	656.276	683.784	1136.3	1165.44	1208.28
HER17_00495	panM	aspartate 1-decarboxylase autocleavage activator PanM	CDS	0.153014	0.439964	0.579121	30.229	34.08	32.1542	29.7938	35.7456	41.6805
HER17_00500		branched-chain amino acid ABC transporter substrate-binding protein	CDS	0.194776	0.365264	0.509178	246.135	355.72	252.544	274.966	276.58	426.332
HER17_00505	livH	high-affinity branched-chain amino acid ABC transporter permease LivH	CDS	-0.103494	0.625026	0.734698	36.1148	51.5365	30.8625	30.8141	32.0662	47.4091
HER17_00510		high-affinity branched-chain amino acid ABC transporter permease LivM	CDS	0.196617	0.330609	0.472899	49.2021	47.8897	33.8037	52.2703	37.9853	59.79
HER17_00515	livG	high-affinity branched-chain amino acid ABC transporter ATP-binding protein LivG	CDS	0.652902	0.00191907	0.0133803	30.2112	36.3199	24.0461	48.3056	41.3092	52.8296
HER17_00520	livF	high-affinity branched-chain amino acid ABC transporter ATP-binding protein LivF	CDS	0.345593	0.018283	0.0589302	28.6998	31.5254	24.9404	37.3151	36.0123	34.9049
HER17_00525		PLP-dependent aminotransferase family protein	CDS	0.187317	0.20548	0.332282	105.801	104.11	120.33	128.242	134.362	113.42
HER17_00530		methyl-accepting chemotaxis protein	CDS	0.211398	0.221952	0.352575	6.72151	6.55314	7.65104	9.27047	7.27	7.72014
HER17_00535		methyl-accepting chemotaxis protein	CDS	0.710202	0.0076368	0.0325421	86.9173	55.7942	45.4492	129.233	86.369	92.3337
HER17_00540		methyl-accepting chemotaxis protein	CDS	0.547396	0.0325083	0.0885907	229.065	184.469	336.387	387.115	381.808	327.038
HER17_00545		methyl-accepting chemotaxis protein	CDS	-0.0421895	0.795131	0.86057	90.438	69.1967	88.6129	86.9908	77.9259	76.1953
HER17_00550		GntP family transporter	CDS	0.728606	0.000458558	0.00579368	7.45056	8.10812	9.47934	13.1477	16.0153	12.2988
HER17_00555		hydroxypyruvate isomerase family protein	CDS	-0.019926	0.918044	0.949954	39.3155	37.2085	47.1185	41.7754	43.7622	36.4037
HER17_00560		aldolase	CDS	0.497951	0.0311104	0.0855087	19.0798	15.9015	21.403	24.488	31.1241	23.9817
HER17_00565		four-carbon acid sugar kinase family protein	CDS	0.864938	0.000824394	0.00800786	30.389	26.8419	42.9452	57.8676	64.9856	59.5642
HER17_00570		NAD(P)-dependent oxidoreductase	CDS	0.741218	0.000873684	0.00822878	28.3797	30.063	37.7981	51.4832	55.3515	54.0205
HER17_00575		DeoR/GlpR transcriptional regulator	CDS	0.448769	0.0183726	0.0590853	21.1425	25.7497	25.3975	32.8548	36.2967	29.5049
HER17_00580		helix-turn-helix domain-containing protein	CDS	-0.3364	0.124378	0.22737	44.3833	49.9815	51.3713	32.5341	50.9255	31.9072
HER17_00585		type II toxin-antitoxin system RelE/ParE family toxin	CDS	-1.22906	0.00678777	0.030001	28.9131	32.7657	25.0994	10.524	16.7263	9.71177
HER17_00595		hypothetical protein	CDS	-1.13291	0.000669304	0.00702851	16.377	20.0111	17.5874	8.01692	8.22985	8.35664
HER17_00600		hypothetical protein	CDS	-1.09898	6.42e-06	0.00119328	14.2076	12.699	11.3673	5.85964	6.15017	5.8517
HER17_00605		DUF1778 domain-containing protein	CDS	-0.205502	0.265157	0.400474	11.5404	10.6257	10.7512	7.46302	12.0693	8.95208
HER17_00610		type II toxin-antitoxin system RelE/ParE family toxin	CDS	-1.59545	0.000117431	0.00297093	73.3498	73.2137	53.6169	19.2114	24.7784	22.2159
HER17_00615		type II toxin-antitoxin system ParD family antitoxin	CDS	-0.816426	0.00640574	0.0288386	31.2426	27.9711	22.7941	14.4596	17.5084	14.5779
HER17_00620	ugpB	sn-glycerol-3-phosphate ABC transporter substrate-binding protein UgpB	CDS	0.224493	0.288808	0.426526	2.31163	1.83266	1.56995	2.3905	2.45296	1.84791
HER17_00625	ugpA	sn-glycerol-3-phosphate ABC transporter permease UgpA	CDS	-0.0913819	0.751997	0.830714	0.817961	1.86968	1.01351	1.34101	1.0665	1.08821
HER17_00630	ugpE	sn-glycerol-3-phosphate ABC transporter permease UgpE	CDS	0.0966778	0.612598	0.724673	1.90265	2.18438	1.72894	1.92406	2.31076	1.9711
HER17_00635		sn-glycerol-3-phosphate import ATP-binding protein UgpC	CDS	0.309682	0.108903	0.206868	6.41922	6.57165	5.7035	8.22098	8.65645	6.30341
HER17_00640	ugpQ	glycerophosphodiester phosphodiesterase	CDS	0.620975	0.000808472	0.00790711	17.1238	18.3451	22.2178	31.368	30.5376	26.8152
HER17_00645		AEC family transporter	CDS	0.483313	0.01725	0.0564523	55.4791	60.1815	78.1996	93.7251	77.4815	99.8075
HER17_00650		hypothetical protein	CDS	-0.303557	0.227112	0.358183	40.8091	37.4862	28.4778	22.3308	35.4612	28.6631
HER17_00655		tRNA (cytidine(34)-2'-O)-methyltransferase	CDS	0.270102	0.141183	0.25038	39.3688	53.2581	38.0763	48.772	51.5477	57.2851
HER17_00660		DUF3142 domain-containing protein	CDS	0.644735	0.0004237	0.00558918	38.1774	39.2818	43.6805	66.3509	67.2431	55.8068
HER17_00665		hypothetical protein	CDS	0.27783	0.0821409	0.166938	456.298	413.773	553.498	527.251	629.166	569.442
HER17_00670	cpxA	envelope stress sensor histidine kinase CpxA	CDS	0.174764	0.236245	0.369587	293.933	289.634	353.875	321.318	335.131	401.694
HER17_00675	cpxR	envelope stress response regulator transcription factor CpxR	CDS	0.382039	0.0379067	0.0977162	269.109	313.866	427.305	416.938	449.976	449.637
HER17_00680		periplasmic heavy metal sensor	CDS	0.374657	0.0745058	0.155336	69.42	105.054	89.2489	106.494	123.466	111.942
HER17_00685		type II toxin-antitoxin system HicA family toxin	CDS	0.123144	0.499269	0.631698	21.8716	20.4739	21.5024	25.9748	17.6329	25.9733
HER17_00690		type II toxin-antitoxin system HicB family antitoxin	CDS	0.0887389	0.643625	0.749968	34.0521	27.9341	38.9507	37.8107	33.0972	36.4448
HER17_00695		IS4 family transposase	CDS	-0.764682	0.0204366	0.0637633	1.61814	1.44391	1.27186	0.641353	1.2087	0.657033
HER17_00700		DUF4132 domain-containing protein	CDS	-0.503604	0.0330502	0.0891979	176.253	121.122	197.894	117.922	127.714	103.688
HER17_00705		AAA domain-containing protein	CDS	-0.429907	0.0508441	0.119531	61.0804	44.7798	69.217	48.189	41.0782	40.7155
HER17_00710		4-aminobutyrate aminotransferase	CDS	-0.353129	0.0724523	0.152995	75.5014	54.9056	83.3665	57.1971	58.4799	51.6798
HER17_00715		VWA domain-containing protein	CDS	-0.590995	0.00557814	0.0266386	26.157	20.548	27.5437	18.2203	16.1042	14.9886
HER17_00720		SWIM zinc finger family protein	CDS	-0.344393	0.0220542	0.0673763	72.8341	59.3299	73.3109	56.993	54.285	50.571
HER17_00725		sugar transporter	CDS	0.158295	0.523109	0.651828	31.7404	50.1481	24.6026	43.4371	30.4842	44.9657
HER17_00730	fieF	CDF family cation-efflux transporter FieF	CDS	0.0713453	0.743192	0.824992	79.3422	102.573	55.8029	76.7292	75.0819	97.9595
HER17_00735	pfkA	6-phosphofructokinase	CDS	0.449292	0.0450581	0.110045	671.226	685.099	768.88	961.185	921.548	1018.96
HER17_00740		LysR family transcriptional regulator	CDS	0.258211	0.217189	0.347144	5.37009	10.3295	7.88951	8.65827	9.34968	10.184
HER17_00745		hypothetical protein	CDS	0.512282	0.00844286	0.0348309	3.78752	2.99889	3.93482	4.46032	5.24364	5.56425
HER17_00750		Tat pathway signal sequence domain protein	CDS	0.808417	4.26e-05	0.00189655	4.62326	4.92411	4.51113	7.95861	7.57218	9.0958
HER17_00755		TonB-dependent receptor	CDS	0.586392	0.00809908	0.0339126	2.31163	2.55461	1.94754	4.19795	3.27061	2.81292
HER17_00760		ABC transporter substrate-binding protein	CDS	0.64537	0.032834	0.0890587	0.231163	0.240652	0.27822	0.320677	0.408826	0.431178
HER17_00765		energy transducer TonB	CDS	0.486965	0.0696359	0.148703	0.693489	0.55535	0.516693	0.874573	0.853203	0.759695
HER17_00770		MotA/TolQ/ExbB proton channel family protein	CDS	-0.0863775	0.733629	0.818676	2.54279	3.40615	3.0008	1.66169	3.19951	3.49049
HER17_00775		biopolymer transporter ExbD	CDS	-0.0425279	0.846276	0.897291	1.60036	1.31433	1.11288	1.19525	1.15538	1.56045
HER17_00780		ABC transporter permease	CDS	0.542539	0.0343187	0.0913314	2.32941	2.14735	2.36487	2.33219	3.83941	3.73688
HER17_00785		ABC transporter ATP-binding protein	CDS	-0.0024768	0.991013	0.992639	3.14737	5.05369	3.75596	4.1688	4.46154	3.3057
HER17_00790	aguB	N-carbamoylputrescine amidase	CDS	0.20656	0.126143	0.229712	312.514	269.289	295.628	326.565	321.195	364.736
HER17_00795	aguA	agmatine deiminase	CDS	0.568488	0.00230344	0.0149846	269.305	198.834	241.991	338.256	326.972	387.875
HER17_00800		BrnA antitoxin family protein	CDS	-0.0767126	0.741693	0.823815	128.1	149.278	152.524	127.833	159.744	120.032
HER17_00805		BrnT family toxin	CDS	-0.710404	0.0223241	0.0679582	18.6531	17.5861	15.0835	11.0779	12.567	7.72014
HER17_00810	tpiA	triose-phosphate isomerase	CDS	0.283592	0.146037	0.256962	509.643	383.506	667.528	624.737	685.371	589.564
HER17_00815		YiiQ family protein	CDS	-0.0036969	0.981478	0.988882	47.9218	40.9293	49.0064	41.8629	53.6629	41.9475
HER17_00820		DUF805 domain-containing protein	CDS	1.0014	0.00013994	0.00327093	39.351	37.1529	52.2457	105.59	68.1318	84.0797
HER17_00825	fpr	ferredoxin--NADP(+) reductase	CDS	0.789359	0.0019506	0.0134901	44.3655	43.5395	62.9571	88.74	90.9017	81.082
HER17_00830	glpX	class II fructose-bisphosphatase	CDS	0.389054	0.0513689	0.120368	87.6819	60.8109	57.4325	95.824	76.5394	97.3436
HER17_00835	glpK	glycerol kinase GlpK	CDS	0.420041	0.354745	0.498743	201.414	173.362	218.899	265.141	270.732	258.44
HER17_00840		aquaporin family protein	CDS	0.654141	0.27077	0.406917	39.9201	38.2822	58.8832	77.9827	80.1477	57.5931
HER17_00845	zapB	septal ring assembly protein ZapB	CDS	-0.22124	0.118004	0.218522	326.402	362.218	355.704	300.591	280.81	314.452
HER17_00850	rraA	ribonuclease E activity regulator RraA	CDS	-0.0659999	0.715178	0.805022	171.665	186.302	187.401	161.213	212.27	147.463
HER17_00855		1,4-dihydroxy-2-naphthoate polyprenyltransferase	CDS	-0.155044	0.263767	0.399433	115.404	116.216	95.3498	102.325	97.1407	94.2021
HER17_00860	hslU	HslU--HslV peptidase ATPase subunit	CDS	0.493177	0.0592195	0.132515	136.635	103.314	228.756	249.895	230.543	179.288
HER17_00865	hslV	ATP-dependent protease subunit HslV	CDS	0.666476	0.00567741	0.0269106	61.1337	52.8694	73.2512	118.971	103.575	74.6965
HER17_00870	ftsN	cell division protein FtsN	CDS	-0.0150241	0.926413	0.955675	99.0622	121.048	89.7258	89.4688	110.401	106.727
HER17_00875	cytR	DNA-binding transcriptional regulator CytR	CDS	-0.1873	0.230584	0.362322	90.7403	122.973	107.274	83.4342	100.767	97.6721
HER17_00880	priA	primosomal protein N'	CDS	0.476559	0.0141722	0.0492628	69.3489	51.5365	49.5628	83.0261	75.7751	78.3923
HER17_00885	rpmE	50S ribosomal protein L31	CDS	0.212006	0.261375	0.397127	152.496	186.931	190.024	180.716	250.131	182.368
HER17_00890		type II toxin-antitoxin system HicB family antitoxin	CDS	0.662491	0.00161531	0.0120276	22.4228	24.3614	22.0986	33.7294	45.6641	29.6076
HER17_00895		type II toxin-antitoxin system HicA family toxin	CDS	0.875895	0.00125007	0.0102944	7.16605	9.0337	7.33307	12.8854	17.704	12.5658
HER17_00900		iron ABC transporter permease	CDS	0.194262	0.330468	0.472856	3.87642	4.07257	3.33863	4.2271	4.05271	4.6403
HER17_00905		ABC transporter substrate-binding protein	CDS	-0.0482451	0.81128	0.872085	1.92043	1.86968	1.41097	1.86576	1.38645	1.80684
HER17_00910		ABC transporter ATP-binding protein	CDS	0.472544	0.038121	0.0980909	0.995779	1.07368	0.874404	1.28271	1.24425	1.56045
HER17_00915	metJ	met regulon transcriptional regulator MetJ	CDS	-0.971965	0.0123842	0.0449702	7.68172	10.1074	6.18045	2.68202	6.66565	2.77186
HER17_00920	metB	cystathionine gamma-synthase	CDS	0.313494	0.0395746	0.1008	168.607	140.078	148.987	206.778	186.514	175.489
HER17_00925		bifunctional aspartate kinase/homoserine dehydrogenase II	CDS	0.98521	3.8e-05	0.00180353	347.865	396.206	475.914	864.603	720.21	830.285
HER17_00930		ABC transporter ATP-binding protein	CDS	0.605758	0.00807486	0.0338684	2.06268	2.70271	1.72894	3.81897	3.14619	2.95665
HER17_00935		extracellular solute-binding protein	CDS	0.919372	8.81e-05	0.00263175	5.88576	4.7575	4.65024	11.1654	8.79865	9.01367
HER17_00940		sugar ABC transporter permease	CDS	0.576211	0.0648201	0.140845	1.8493	2.07331	1.68919	2.97355	2.39963	3.01825
HER17_00945		ABC transporter permease subunit	CDS	0.878695	0.000337749	0.00484409	2.56057	2.77675	2.44436	5.77218	4.19491	4.39391
HER17_00950		LacI family DNA-binding transcriptional regulator	CDS	0.2192	0.188334	0.310788	5.37009	7.40467	6.45867	7.02573	7.46553	7.8844
HER17_00955		phosphodiesterase	CDS	0.292424	0.211115	0.339724	3.30741	5.27583	7.13434	5.88879	7.1989	6.11862
HER17_00960	metF	methylenetetrahydrofolate reductase	CDS	-0.0975672	0.532003	0.660024	90.1713	108.46	77.1264	94.4539	89.6041	73.6904
HER17_00965	oxyR	DNA-binding transcriptional regulator OxyR	CDS	-0.154219	0.510957	0.641737	110.478	91.5403	175.874	102.646	119.964	116.931
HER17_00970	sthA	Si-specific NAD(P)(+) transhydrogenase	CDS	-0.165065	0.210015	0.338336	382.148	415.254	386.626	320.035	343.716	392.249
HER17_00975	fabR	HTH-type transcriptional repressor FabR	CDS	-0.184736	0.165406	0.282439	120.56	114.569	114.289	107.922	110.703	88.8021
HER17_00980		YijD family membrane protein	CDS	0.414542	0.136748	0.244441	75.5903	68.2711	158.724	139.203	143.8	120.278
HER17_00985	trmA	tRNA (uridine(54)-C5)-methyltransferase TrmA	CDS	0.288278	0.0337759	0.0901676	73.9366	87.6898	76.2322	95.2993	97.1052	98.0622
HER17_00990	btuB	TonB-dependent vitamin B12 receptor BtuB	CDS	-0.394338	0.0601413	0.133804	87.6641	82.6547	54.6304	62.5903	60.5596	48.025
HER17_00995	murI	glutamate racemase	CDS	-0.342295	0.0224574	0.0682666	61.187	54.1096	48.3307	40.172	44.491	44.3908
HER17_01030		ABC transporter substrate-binding protein	CDS	-0.150774	0.739031	0.822691	141.436	170.696	124.265	111.858	141.17	140.03
HER17_01035		sugar ABC transporter ATP-binding protein	CDS	-0.250883	0.428499	0.569644	41.7871	39.689	27.6828	30.4643	28.2268	33.057
HER17_01040		ABC transporter permease	CDS	0.912281	0.000585945	0.00647951	11.1136	9.01519	9.73768	21.4853	18.8949	15.8715
HER17_01045	yjfF	sugar ABC transporter permease YjfF	CDS	0.423157	0.0347249	0.0920683	42.0716	40.1148	31.4786	57.1971	53.4852	41.7627
HER17_01050	hdfR	HTH-type transcriptional regulator HdfR	CDS	-0.368829	0.0141887	0.0492628	94.9724	81.3218	77.0072	60.9869	68.6117	66.5451
HER17_01055		DUF413 domain-containing protein	CDS	0.188869	0.474725	0.611874	100.058	136.69	173.47	153.109	191.011	123.44
HER17_01060		YifB family Mg chelatase-like AAA ATPase	CDS	0.373637	0.0206148	0.064125	26.9394	26.8234	32.4921	34.7788	41.487	35.4593
HER17_01065	ilvL	ilv operon leader peptide	CDS	-0.490093	0.07351	0.154128	2.34719	2.94336	3.13991	1.92406	2.63071	1.41673
HER17_01070		acetolactate synthase 2 catalytic subunit	CDS	-0.00691588	0.97373	0.984324	61.4893	60.2	86.7846	51.4249	73.4999	82.4782
HER17_01075	ilvM	acetolactate synthase 2 small subunit	CDS	-0.792769	0.00246993	0.0156624	33.9809	30.7479	38.9309	15.3633	25.2228	19.1772
HER17_01080		branched-chain amino acid transaminase	CDS	0.0737762	0.766306	0.838932	266.335	366.346	383.108	292.865	353.208	422.965
HER17_01085	ilvD	dihydroxy-acid dehydratase	CDS	0.432673	0.105269	0.201849	459.143	456.313	490.123	585.206	555.204	756.738
HER17_01090	ilvA	threonine ammonia-lyase, biosynthetic	CDS	0.543826	0.0564941	0.12834	208.278	197.186	231.26	287.997	320.698	319.523
HER17_01095		DUF2461 domain-containing protein	CDS	-0.300437	0.0460434	0.111812	69.3133	71.8623	88.2155	56.993	68.2207	61.022
HER17_01100		hypothetical protein	CDS	0.174684	0.319372	0.460681	34.9945	33.4691	47.4364	35.9741	49.6991	45.0889
HER17_01105	ilvY	HTH-type transcriptional activator IlvY	CDS	0.241271	0.122734	0.225038	63.7476	81.8957	77.1463	78.0119	92.537	92.7649
HER17_01110	ilvC	ketol-acid reductoisomerase	CDS	0.439392	0.0430458	0.10653	400.499	323.621	568.601	607.012	640.915	505.033
HER17_01115	putP	sodium/proline symporter PutP	CDS	0.150845	0.322099	0.463519	127.602	135.283	113.414	140.602	120.693	156.497
HER17_01120	putA	trifunctional transcriptional regulator/proline dehydrogenase/L-glutamate gamma-semialdehyde dehydrogenase	CDS	-0.028968	0.909125	0.943691	120.347	97.0197	225.576	157.219	150.27	126.643
HER17_01125		peptidylprolyl isomerase	CDS	0.377672	0.0871795	0.174441	14.3677	13.9763	13.9706	16.5877	25.6139	12.73
HER17_01130	rep	DNA helicase Rep	CDS	0.132291	0.491483	0.624895	171.736	101.685	106.578	146.025	120.39	150.112
HER17_01135	ppx	exopolyphosphatase	CDS	-0.013967	0.924364	0.954808	258.707	202.61	191.137	209.781	220.162	216.226
HER17_01140	rhlB	ATP-dependent RNA helicase RhlB	CDS	-0.266924	0.116515	0.216421	653.373	527.62	432.691	434.954	427.97	478.197
HER17_01145	trxA	thioredoxin TrxA	CDS	-0.834894	0.00216443	0.0142908	285.522	290.948	291.097	148.561	219.771	117.999
HER17_01150	rho	transcription termination factor Rho	CDS	-0.133403	0.573012	0.692044	970.137	697.927	535.553	790.643	517.485	700.931
HER17_01155	wecA	UDP-N-acetylglucosamine--undecaprenyl-phosphate N-acetylglucosaminephosphotransferase	CDS	-0.309058	0.149424	0.261845	106.584	97.6306	57.8697	78.0702	64.0969	69.4197
HER17_01160	wzzE	ECA polysaccharide chain length modulation protein	CDS	0.609683	0.00122731	0.0102119	112.345	124.121	124.98	199.898	177.591	174.073
HER17_01165	wecB	UDP-N-acetylglucosamine 2-epimerase (non-hydrolyzing)	CDS	0.378498	0.0163534	0.0544022	122.836	125.213	134.221	170.075	161.326	165.552
HER17_01170	wecC	UDP-N-acetyl-D-mannosamine dehydrogenase	CDS	0.012329	0.944931	0.967982	268.202	272.936	361.129	271.351	318.422	320.201
HER17_01175	rffG	dTDP-glucose 4,6-dehydratase	CDS	-0.311863	0.109066	0.207085	405.442	327.249	488.832	300.94	335.789	347.304
HER17_01180	wecD	dTDP-4-amino-4,6-dideoxy-D-galactose acyltransferase	CDS	0.0839374	0.741704	0.823815	105.499	124.602	210.533	156.665	131.233	179.124
HER17_01185	rffA	dTDP-4-amino-4,6-dideoxygalactose transaminase	CDS	-0.0365408	0.854414	0.903903	179.418	173.917	271.721	211.792	173.733	223.905
HER17_01190	wzxE	lipid III flippase WzxE	CDS	-0.249488	0.252721	0.3877	72.2473	76.5088	112.997	68.7414	71.9179	79.501
HER17_01195		TDP-N-acetylfucosamine:lipid II N-acetylfucosaminyltransferase	CDS	-0.0840943	0.674793	0.774246	78.7376	59.8483	93.8196	77.5163	64.9323	76.8113
HER17_01200	wzyE	O-antigen assembly polymerase	CDS	0.530626	0.0396016	0.100808	44.0632	40.337	68.6407	84.4254	60.133	76.5444
HER17_01205	rffM	lipopolysaccharide N-acetylmannosaminouronosyltransferase	CDS	0.123886	0.605249	0.717967	44.8812	47.2418	86.3872	66.2343	71.9179	56.3406
HER17_01210		amino acid permease	CDS	0.460981	0.0165267	0.0548373	38.3908	40.3184	39.5668	65.0974	43.4778	54.2874
HER17_01235		histidine-type phosphatase	CDS	0.104215	0.586598	0.702686	9.0687	13.0137	7.05485	10.4657	10.5762	10.2867
HER17_01240		adenylosuccinate lyase	CDS	-0.607445	0.00674111	0.0298565	456.013	379.712	590.004	302.923	249.384	383.482
HER17_01245		GNAT family N-acetyltransferase	CDS	-0.299277	0.165232	0.282366	114.123	76.3792	134.797	97.4566	70.5314	96.3991
HER17_01250		amino acid ABC transporter substrate-binding protein	CDS	-0.936393	0.00114994	0.00975169	399.983	264.902	591.336	219.372	217.94	219.1
HER17_01255		amino acid ABC transporter permease	CDS	-0.729861	0.00820314	0.0341835	94.9013	78.6746	157.651	72.1814	59.9553	67.5923
HER17_01260		amino acid ABC transporter ATP-binding protein	CDS	-0.241218	0.334814	0.476839	130.127	85.1537	185.135	126.376	106.295	106.111
HER17_01265		amidohydrolase	CDS	-0.227283	0.414681	0.556317	148.567	106.942	236.705	166.956	120.337	133.213
HER17_01270		amino acid ABC transporter ATP-binding protein	CDS	-0.154309	0.484009	0.618987	6.2414	5.84969	9.02226	7.1715	6.15017	5.66691
HER17_01275		amino acid ABC transporter permease	CDS	0.318671	0.139124	0.247654	2.47166	3.85043	3.29889	4.25625	4.33711	3.40836
HER17_01280		ABC transporter permease subunit	CDS	0.260638	0.246436	0.380516	2.29385	2.73973	1.98728	3.43999	2.15078	2.87452
HER17_01285		amino acid ABC transporter substrate-binding protein	CDS	0.181505	0.378949	0.521363	6.91711	8.5524	4.35215	7.49217	7.32332	7.67908
HER17_01290		sulfite exporter TauE/SafE family protein	CDS	0.295288	0.142684	0.252309	5.03224	7.33063	5.58426	7.02573	8.38983	6.59086
HER17_01295		MmgE/PrpD family protein	CDS	0.219242	0.178524	0.299116	9.24652	11.0515	8.38633	10.2908	10.3451	12.7506
HER17_01300		MmgE/PrpD family protein	CDS	0.261492	0.122086	0.224234	3.07624	3.6468	3.81558	4.40202	4.37266	3.86007
HER17_01305		GntR family transcriptional regulator	CDS	0.258622	0.184337	0.305725	13.1585	9.23733	9.63832	15.9755	11.536	10.8821
HER17_01310	hemY	protoheme IX biogenesis protein HemY	CDS	0.101325	0.532346	0.660066	358.765	332.063	362.58	362.86	303.865	463.332
HER17_01315	hemX	uroporphyrinogen-III C-methyltransferase	CDS	-0.352991	0.0273143	0.0775875	505.767	481.618	461.586	325.487	375.285	433.683
HER17_01320	hemD	uroporphyrinogen-III synthase	CDS	-0.330729	0.0292315	0.0816573	181.961	156.831	158.784	115.269	148.333	132.002
HER17_01325	hemC	hydroxymethylbilane synthase	CDS	0.29013	0.0470472	0.113676	151.625	165.865	181.737	194.971	200.965	214.48
HER17_01330		class I adenylate cyclase	CDS	-0.409672	0.0249599	0.0732889	1046.37	1085.69	745.37	678.989	664.29	822.831
HER17_01335		MFS transporter	CDS	0.0478176	0.757833	0.834789	23.7031	26.6938	21.6813	20.7274	29.24	24.495
HER17_01340	cyaY	iron donor protein CyaY	CDS	0.0431669	0.762096	0.835607	16.3059	16.2718	15.62	17.1999	17.704	14.7627
HER17_01345		hypothetical protein	CDS	-0.297074	0.060005	0.133713	31.0114	31.2292	27.6034	22.0392	26.0938	24.9673
HER17_01350	dapF	diaminopimelate epimerase	CDS	0.310337	0.0435191	0.107267	112.061	129.304	152.007	162.437	167.192	158.14
HER17_01355		DUF484 domain-containing protein	CDS	0.183969	0.377727	0.520104	92.7852	119.66	177.683	138.241	145.418	159.495
HER17_01360	xerC	tyrosine recombinase XerC	CDS	0.338783	0.0617003	0.135791	77.0839	58.0341	78.6765	86.1163	86.5468	97.7132
HER17_01365	yigB	5-amino-6-(5-phospho-D-ribitylamino)uracil phosphatase YigB	CDS	0.535489	0.0259474	0.0749826	53.0786	44.0763	65.9579	78.5366	74.4775	83.4022
HER17_01370	uvrD	DNA helicase II	CDS	0.373644	0.0211367	0.0652732	218.645	190.337	188.951	273.479	246.967	254.272
HER17_01375		cyclase family protein	CDS	-0.10892	0.55663	0.678756	46.4282	62.4954	70.4889	47.2561	69.856	49.1954
HER17_01380	corA	magnesium/cobalt transporter CorA	CDS	0.359359	0.169509	0.287493	47.2284	29.8408	39.7059	55.0981	50.0368	44.6988
HER17_01385		AbrB family transcriptional regulator	CDS	0.150146	0.418005	0.558996	18.4753	23.2877	21.403	24.4297	21.7567	23.9201
HER17_01390	rarD	EamA family transporter RarD	CDS	-0.257919	0.200882	0.327198	36.6304	35.8941	25.2385	30.5517	24.6362	26.6098
HER17_01395		thioesterase family protein	CDS	-0.0759003	0.728776	0.815177	12.5717	17.401	17.1701	10.9613	19.677	14.003
HER17_01400	pldA	phospholipase A	CDS	0.114721	0.363994	0.507921	73.741	65.4943	71.105	79.8776	77.9081	69.974
HER17_01405	recQ	ATP-dependent DNA helicase RecQ	CDS	0.620321	0.00101322	0.00902188	124.686	102.481	105.863	183.544	145.222	183.21
HER17_01410	rhtC	threonine export protein RhtC	CDS	0.635617	0.000286452	0.0045177	35.9369	36.0237	38.8514	62.9692	58.3911	50.8174
HER17_01415	rhtB	homoserine/homoserine lactone efflux protein	CDS	0.349062	0.0274069	0.0777803	34.4611	37.7638	30.0477	41.3964	45.5219	43.3437
HER17_01420	pldB	lysophospholipase L2	CDS	0.480486	0.00518524	0.0255614	99.4534	131.97	135.771	154.362	177.093	180.828
HER17_01425	yigL	sugar/pyridoxal phosphate phosphatase YigL	CDS	0.677862	0.00218823	0.0143885	141.027	98.0934	152.544	225.086	206.671	194.831
HER17_01430	glpQ	glycerophosphodiester phosphodiesterase	CDS	0.0524311	0.922523	0.953534	231.536	177.305	274.364	221.821	263.373	223.268
HER17_01435	glpT	glycerol-3-phosphate transporter	CDS	0.55949	0.34559	0.488928	89.14	76.4718	109.102	147.045	148.28	109.54
HER17_01440	glpA	anaerobic glycerol-3-phosphate dehydrogenase subunit A	CDS	2.16173	0.0227242	0.0689263	4.97889	4.85006	4.01431	33.6711	15.2866	13.1817
HER17_01445	glpB	glycerol-3-phosphate dehydrogenase subunit GlpB	CDS	2.87454	0.00567931	0.0269106	4.40988	3.88745	3.97456	42.2419	27.1781	20.7376
HER17_01450	glpC	anaerobic glycerol-3-phosphate dehydrogenase subunit C	CDS	2.37668	0.00673815	0.0298565	7.39721	6.23844	6.95549	45.1863	35.4435	26.4045
HER17_01455		pirin family protein	CDS	0.417508	0.0536386	0.123386	116.684	129.785	128.16	160.28	155.656	184.421
HER17_01460	gntR	gluconate operon transcriptional repressor GntR	CDS	0.567313	0.000524177	0.00620157	96.1282	108.645	118.641	157.627	165.273	156.312
HER17_01465		gluconokinase	CDS	0.193599	0.405797	0.548506	16.1992	17.4195	13.8315	16.063	19.126	19.054
HER17_01470		GntP family permease	CDS	0.0726949	0.664208	0.765802	10.6691	14.4761	9.77743	12.6813	11.2516	12.8121
HER17_01475		YhgN family NAAT transporter	CDS	0.306429	0.0612025	0.135308	23.3119	27.8601	24.3442	34.2541	25.4539	33.714
HER17_01480	asd	aspartate-semialdehyde dehydrogenase	CDS	0.187361	0.223668	0.354447	683.513	603.814	739.508	761.928	694.063	851.926
HER17_01485		hypothetical protein	CDS	-0.324445	0.161824	0.277989	35.9725	25.0833	29.0938	19.3281	32.5817	20.019
HER17_01490		sensor histidine kinase	CDS	0.228733	0.138866	0.247298	64.4589	59.0893	47.6948	69.4994	63.1015	68.0851
HER17_01495	glgB	1,4-alpha-glucan branching enzyme	CDS	0.283	0.114619	0.214473	983.883	1003.11	1007.99	1134.15	1045.53	1464.38
HER17_01500	glgX	glycogen debranching protein GlgX	CDS	0.595461	0.00299237	0.0176952	736.645	693.448	541.217	915.59	989.111	1073.86
HER17_01505	glgC	glucose-1-phosphate adenylyltransferase	CDS	0.43608	0.0313206	0.0859206	681.113	837.413	701.173	865.506	964.315	1173.24
HER17_01510	glgA	glycogen synthase GlgA	CDS	0.581791	0.0122373	0.0444745	889.622	1128.55	916.018	1308.39	1201.43	1881.78
HER17_01515	glgP	glycogen phosphorylase	CDS	0.036657	0.845367	0.896607	2375.73	2060.37	2313.55	1931.23	2229.76	2762.33
HER17_01520	glpD	glycerol-3-phosphate dehydrogenase	CDS	0.471249	0.352138	0.495567	68.2108	51.1478	82.6511	101.276	99.3804	79.3984
HER17_01525	glpE	thiosulfate sulfurtransferase GlpE	CDS	0.0744408	0.735	0.819564	33.5542	37.5047	45.9857	31.3972	54.4983	37.2661
HER17_01530	agp	bifunctional glucose-1-phosphatase/inositol phosphatase	CDS	0.0675167	0.83272	0.888615	271.367	159.922	403.259	288.638	303.616	282.257
HER17_01535	glpG	rhomboid family intramembrane serine protease GlpG	CDS	0.582662	0.00177206	0.0127291	61.1159	73.769	85.1749	116.989	112.196	100.382
HER17_01540		DeoR/GlpR family transcriptional regulator	CDS	0.597672	0.00342054	0.0191855	86.775	92.0401	128.299	157.394	165.788	141.55
HER17_01545	malP	maltodextrin phosphorylase	CDS	0.0482282	0.713152	0.803165	290.732	240.097	287.242	272.313	268.617	304.946
HER17_01550	malQ	4-alpha-glucanotransferase	CDS	0.426686	0.0109994	0.0415106	133.914	114.18	155.704	187.071	175.155	180.54
HER17_01555	nfuA	Fe-S biogenesis protein NfuA	CDS	0.344127	0.0220354	0.0673673	402.17	479.286	465.104	514.365	588.426	606.483
HER17_01560	gntX	DNA utilization protein GntX	CDS	0.312047	0.200206	0.326336	4.33875	4.88708	3.71622	6.5593	5.22587	4.33231
HER17_01565	bioH	pimeloyl-ACP methyl ester esterase BioH	CDS	0.731706	0.0026639	0.0164197	21.9071	20.8442	26.0533	41.7754	33.3105	39.1961
HER17_01570	acrD	multidrug efflux RND transporter permease AcrD	CDS	0.399286	0.0157023	0.0530851	37.4306	33.4506	35.791	45.2446	52.4542	42.9741
HER17_01575		cysteine hydrolase	CDS	-0.0163617	0.912304	0.946175	38.2664	38.9856	43.7401	34.2833	47.4772	37.8205
HER17_01580		MBL fold metallo-hydrolase	CDS	-0.063277	0.721168	0.808995	57.1861	57.6454	40.938	49.4134	49.8057	49.8729
HER17_01585		helix-turn-helix domain-containing protein	CDS	0.487557	0.00102581	0.00911034	125.913	120.215	121.085	182.552	165.255	167.071
HER17_01590		alkaline phosphatase	CDS	0.169303	0.24125	0.375629	75.9281	87.5232	75.6757	87.3115	99.5937	81.9854
HER17_01595		hypothetical protein	CDS	0.657264	0.0105958	0.0403623	1.1736	1.38838	0.91415	2.18643	1.79528	1.53992
HER17_01600		ABC transporter ATP-binding protein	CDS	1.22211	2.33e-05	0.00166925	2.11603	2.38801	1.98728	5.97625	4.92369	4.29125
HER17_01605		FtsX-like permease family protein	CDS	0.80218	0.000579867	0.00645404	7.13049	7.36765	5.56439	14.2555	10.4695	10.3277
HER17_01610	kduI	5-dehydro-4-deoxy-D-glucuronate isomerase	CDS	0.363145	0.0905685	0.179846	185.784	168.845	150.417	213.192	211.612	224.808
HER17_01615	kdgT	2-keto-3-deoxygluconate transporter	CDS	-0.00824634	0.959202	0.975786	41.5026	45.8349	34.6383	36.9944	45.3975	38.8676
HER17_01620		IclR family transcriptional regulator	CDS	0.50918	0.194914	0.319548	27.5262	19.752	16.1169	28.7151	38.8563	22.6471
HER17_01625		RNA-binding transcriptional accessory protein	CDS	0.380134	0.0157119	0.0530851	193.217	155.294	177.743	239.837	201.409	243.677
HER17_01630		citrate synthase	CDS	0.550648	0.00157219	0.0118067	122.908	115.717	143.442	184.127	198.974	176.516
HER17_01635		methyl-accepting chemotaxis protein	CDS	0.855288	0.0094069	0.0373306	1389.59	1923.22	2206.82	3076.22	3387.22	3522.19
HER17_01640		hypothetical protein	CDS	-0.129516	0.698402	0.79114	9.56659	13.3284	12.7981	8.19183	13.278	11.0874
HER17_01645		lysophospholipid acyltransferase family protein	CDS	0.0246216	0.932881	0.960061	657.587	568.364	694.515	562.817	584.071	806.611
HER17_01650		helix-turn-helix transcriptional regulator	CDS	0.102843	0.569193	0.688963	13.6386	14.4761	15.3021	11.8359	20.1569	14.5574
HER17_01655		type II toxin-antitoxin system HipA family toxin	CDS	0.160392	0.204653	0.332075	70.3091	59.3114	62.977	70.7821	74.5486	69.9124
HER17_01660	greB	transcription elongation factor GreB	CDS	0.22946	0.126548	0.230253	17.355	15.8645	16.7727	16.4711	22.0589	20.0395
HER17_01665		CoA ester lyase	CDS	0.0158517	0.941214	0.965476	3.66304	2.86931	3.0008	3.58575	3.48391	2.58707
HER17_01670		IucA/IucC family siderophore biosynthesis protein	CDS	0.213712	0.330983	0.472966	4.05424	3.83192	6.08108	5.74303	4.97702	5.48212
HER17_01675		TonB-dependent siderophore receptor	CDS	0.0755888	0.602207	0.715152	13.5853	15.2166	13.0366	14.4596	15.7843	13.8388
HER17_01680		Y4yA family PLP-dependent enzyme	CDS	0.353864	0.0712948	0.151298	7.48612	8.49686	11.9436	13.1769	11.6604	10.8616
HER17_01685		cysteine synthase family protein	CDS	0.30159	0.0602648	0.133804	10.5801	11.94	14.0302	15.4799	14.9488	14.619
HER17_01690		hypothetical protein	CDS	0.55397	0.00153956	0.0116554	7.96623	9.88524	10.4332	14.8386	13.1891	13.5102
HER17_01695		MFS transporter	CDS	0.46105	0.0135716	0.0480174	5.47678	7.38616	6.33943	9.09556	8.49648	8.84942
HER17_01700		ABC transporter substrate-binding protein	CDS	0.521866	0.0135352	0.0479681	6.88154	8.73751	9.81718	13.0603	13.4202	10.0403
HER17_01705		ParB N-terminal domain-containing protein	CDS	0.774466	0.00331409	0.0188966	9.47768	12.6805	17.6669	25.3335	24.103	18.6844
HER17_01710	ompR	two-component system response regulator OmpR	CDS	0.572665	0.000636058	0.00681331	229.758	259.108	272.675	377.99	371.677	382.948
HER17_01715	envZ	two-component system sensor histidine kinase EnvZ	CDS	0.510783	0.00240217	0.0154549	158.311	196.205	188.355	245.055	233.138	295.295
HER17_01720	pckA	phosphoenolpyruvate carboxykinase (ATP)	CDS	0.438682	0.367564	0.51105	5306.81	6637.88	4882.53	6800.5	7438.21	8568.31
HER17_01725	hslO	Hsp33 family molecular chaperone HslO	CDS	0.0168375	0.884109	0.927739	163.343	144.021	153.398	160.222	153.63	152.329
HER17_01730	hslR	ribosome-associated heat shock protein Hsp15	CDS	0.498879	0.00259869	0.0162251	65.4902	53.5913	57.1344	88.0986	78.8502	82.0881
HER17_01735	yrfG	GMP/IMP nucleotidase	CDS	-0.13462	0.299317	0.438372	138.04	120.456	135.95	119.379	133.189	106.727
HER17_01740		intracellular growth attenuator family protein	CDS	0.0586186	0.733935	0.818804	158.044	105.313	158.804	140.865	156.847	141.94
HER17_01745	nudE	ADP compounds hydrolase NudE	CDS	0.0525191	0.728726	0.815177	87.753	105.072	104.809	90.0227	125.403	93.1961
HER17_01750		DUF1593 domain-containing protein	CDS	0.285011	0.309825	0.450099	27.2239	29.9704	23.7282	33.7294	32.2973	32.5847
HER17_01755	mrcA	peptidoglycan glycosyltransferase/peptidoglycan DD-transpeptidase MrcA	CDS	0.596798	0.0113887	0.0425855	221.845	169.289	134.519	326.157	220.446	248.461
HER17_01760		pilus assembly protein PilM	CDS	-0.395067	0.0622231	0.136731	9.60215	12.1066	7.47218	7.55048	8.3365	6.30341
HER17_01765		fimbrial protein	CDS	-0.105797	0.647863	0.753042	2.40054	1.4254	1.56995	1.57423	1.49311	1.95057
HER17_01770		hypothetical protein	CDS	0.170937	0.346992	0.490262	2.27607	2.12884	1.94754	2.74033	2.20411	2.23802
HER17_01775		DUF2531 family protein	CDS	-0.0761971	0.761954	0.835607	1.77818	1.96224	1.23212	1.45762	1.83083	1.41673
HER17_01780	hofQ	DNA uptake porin HofQ	CDS	0.124395	0.337362	0.479988	12.6606	13.6431	12.4205	14.6928	14.8777	12.6479
HER17_01785	aroK	shikimate kinase AroK	CDS	-0.574149	0.00306699	0.017932	237.298	197.52	154.591	138.62	132.886	124.405
HER17_01790	aroB	3-dehydroquinate synthase	CDS	0.0682479	0.727207	0.814583	332.768	212.662	200.716	301.028	220.482	260.842
HER17_01795		SPOR domain-containing protein	CDS	0.260701	0.095735	0.18778	253.017	256.479	209.956	296.393	322.315	243.246
HER17_01800	dam	adenine-specific DNA-methyltransferase	CDS	-0.646266	0.00815323	0.0340634	64.69	58.8486	55.0477	30.9599	53.7162	29.3612
HER17_01805	rpe	ribulose-phosphate 3-epimerase	CDS	0.00239466	0.990081	0.992298	117.306	86.2089	156.419	116.522	137.686	106.296
HER17_01810		phosphoglycolate phosphatase	CDS	0.884423	0.00102742	0.00911034	137.72	104.647	185.751	297.267	242.718	250.35
HER17_01815	trpS	tryptophan--tRNA ligase	CDS	0.449376	0.051554	0.120669	107.74	86.8383	162.639	161.213	191.455	135.061
HER17_01820		amidohydrolase	CDS	0.237907	0.248146	0.381926	20.6802	23.6764	27.822	28.307	29.3288	27.4722
HER17_01825		transporter substrate-binding domain-containing protein	CDS	-0.360877	0.106989	0.204229	26.2103	23.01	29.9086	16.4128	27.107	18.0273
HER17_01830		ATP-binding cassette domain-containing protein	CDS	0.30363	0.115407	0.215384	7.37943	6.4976	8.44595	10.6989	9.50966	7.37109
HER17_01835		ABC transporter permease	CDS	0.136801	0.510225	0.641194	6.8282	5.57202	4.49126	7.37556	6.1324	5.11254
HER17_01840		ABC transporter permease subunit	CDS	0.114728	0.559395	0.680767	4.62326	5.46095	5.22655	6.0637	6.29237	4.22965
HER17_01845	cobA	uroporphyrinogen-III C-methyltransferase	CDS	0.14062	0.287607	0.425193	113.732	117.401	103.498	126.113	119.964	122.824
HER17_01850	nirD	nitrite reductase small subunit NirD	CDS	0.563246	0.00274394	0.0166585	21.427	28.5265	24.7218	36.6738	37.0966	36.568
HER17_01855		nitrite reductase large subunit	CDS	0.596644	0.0227389	0.0689263	84.41	130.859	97.8737	153.371	134.433	185.735
HER17_01860		enolase	CDS	-0.0213974	0.924563	0.954808	599.974	688.431	570.628	556.986	531.812	742.858
HER17_01865		ABC transporter substrate-binding protein	CDS	0.291296	0.510546	0.641409	825.34	1050.63	798.45	1012.55	931.555	1328.69
HER17_01870		ABC transporter permease	CDS	0.721446	0.154167	0.268504	188.273	236.32	207.81	341.783	302.052	398.901
HER17_01875		ABC transporter permease	CDS	0.760184	0.0601923	0.133804	123.548	150.222	160.155	215.757	218.402	300.757
HER17_01880		ABC transporter ATP-binding protein	CDS	0.373763	0.207098	0.334392	208.384	213.532	210.036	237.534	272.225	309.052
HER17_01885		ABC transporter ATP-binding protein	CDS	0.403054	0.149551	0.261951	150.558	157.164	168.124	175.789	202.422	250.966
HER17_01890	ppiA	peptidylprolyl isomerase A	CDS	0.152403	0.383127	0.525171	158.898	169.437	142.786	211.996	158.198	153.479
HER17_01895		right-handed parallel beta-helix repeat-containing protein	CDS	0.295115	0.181974	0.303219	57.2751	43.1507	76.2322	77.837	67.1897	71.7398
HER17_01900		polysaccharide lyase	CDS	-0.636933	0.0105375	0.0402332	136.404	128.767	98.9269	64.1062	80.6632	89.336
HER17_01905		polysaccharide lyase	CDS	-1.03732	4.11e-05	0.0018683	1546.21	1536.45	1352.39	586.11	673.213	901.532
HER17_01910		polysaccharide lyase	CDS	-0.800007	0.000317442	0.00474387	126.108	106.609	134.142	59.6459	74.2464	76.7702
HER17_01915		aminodeoxychorismate synthase component II	CDS	-0.338096	0.0247001	0.0728058	28.2552	28.1192	26.3712	20.2609	23.2498	21.9285
HER17_01920		aspartate aminotransferase family protein	CDS	0.825845	0.00288589	0.0173234	67.8196	42.3917	77.9611	129.932	108.339	95.3109
HER17_01925	crp	cAMP-activated global transcriptional regulator CRP	CDS	-0.500856	0.0270259	0.0771255	1400.47	1527.6	2123.97	897.078	1455.76	1217.3
HER17_01930		OsmC family protein	CDS	-0.0106538	0.935396	0.961955	69.6512	79.2115	65.4611	72.2689	70.7981	69.6866
HER17_01935		phosphoribulokinase	CDS	0.0699143	0.599342	0.712542	85.2102	81.7476	89.0104	82.0058	92.4481	94.2021
HER17_01940		YheU family protein	CDS	-0.0836346	0.543168	0.669406	15.4701	15.883	15.0835	12.1857	15.2332	16.3642
HER17_01945		hydrolase	CDS	0.0757534	0.68245	0.779682	49.0421	61.9216	56.101	44.3117	75.3663	56.3201
HER17_01950		LysE family translocator	CDS	0.368931	0.0806082	0.164763	12.3583	14.9389	16.6733	15.1301	19.4459	22.1543
HER17_01955		ABC transporter ATP-binding protein	CDS	0.258233	0.164798	0.281895	141.241	98.223	98.7083	146.258	112.321	145.923
HER17_01960	kefG	glutathione-regulated potassium-efflux system ancillary protein KefG	CDS	0.404411	0.0311615	0.0855427	52.3673	54.9427	78.4778	83.4925	86.0135	76.3801
HER17_01965	kefB	glutathione-regulated potassium-efflux system protein KefB	CDS	0.75111	0.00144143	0.0113248	90.1002	91.855	141.018	195.992	166.161	181.444
HER17_01970		YheV family putative metal-binding protein	CDS	0.997812	3.35e-05	0.00180353	33.4475	44.8353	40.2425	81.8309	67.883	86.9953
HER17_01975	slyD	peptidylprolyl isomerase	CDS	0.211562	0.113366	0.212978	583.757	557.683	495.728	641.441	645.057	609.255
HER17_01980		lysis protein	CDS	0.0250085	0.870033	0.916044	16.5726	12.8841	13.4738	13.8474	14.5933	15.235
HER17_01985	fkpA	FKBP-type peptidyl-prolyl cis-trans isomerase	CDS	-0.128939	0.338175	0.480666	474.204	410.256	518.065	418.017	447.718	416.867
HER17_01990		PLP-dependent aminotransferase family protein	CDS	0.309603	0.0250594	0.0733631	20.0045	19.4373	17.6868	23.7301	22.7521	24.3308
HER17_01995		YggS family pyridoxal phosphate-dependent enzyme	CDS	3.32791	4.06e-07	0.000289481	13.9942	15.1796	23.6685	213.192	213.745	103.626
HER17_02000		serine hydroxymethyltransferase	CDS	2.4451	2.37e-06	0.000723093	39.0843	45.5387	55.9221	287.472	327.719	150.153
HER17_02005	pmrB	two-component system sensor histidine kinase PmrB	CDS	0.117134	0.481457	0.617015	59.9423	60.4221	48.0724	57.372	66.3721	58.9277
HER17_02010	pmrA	two-component system response regulator PmrA	CDS	-0.393965	0.140558	0.249583	98.9911	116.105	71.4627	55.652	80.9654	81.4105
HER17_02015	eptA	phosphoethanolamine transferase EptA	CDS	-0.772945	0.00786576	0.0333184	27.5617	36.0793	19.0382	13.1186	21.8811	13.3255
HER17_02020		transcriptional regulator	CDS	-0.301836	0.070489	0.150003	225.295	172.196	155.187	151.534	134.415	162.41
HER17_02025	tusD	sulfurtransferase complex subunit TusD	CDS	0.401342	0.0304205	0.0838822	36.7193	23.5654	26.8879	41.3381	36.9899	36.8349
HER17_02030	tusC	sulfurtransferase complex subunit TusC	CDS	0.968176	0.000117475	0.00297093	27.5795	21.7327	22.496	55.9727	35.9234	48.6615
HER17_02035	tusB	sulfurtransferase complex subunit TusB	CDS	-0.749796	0.00872787	0.0354254	40.8269	49.2226	22.8935	18.6576	23.5697	24.9057
HER17_02040	rpsL	30S ribosomal protein S12	CDS	-0.52723	0.00570303	0.0269334	982.567	1205.54	1005.58	708.637	853.114	654.282
HER17_02045	rpsG	30S ribosomal protein S7	CDS	-0.62286	0.00205554	0.013923	1411.59	1398.8	1237.98	849.793	1027.03	752.098
HER17_02050	fusA	elongation factor G	CDS	-0.372804	0.0233036	0.0700533	4453.67	4861.07	4585.93	3518.14	3894.71	3322.35
HER17_02055	tuf	elongation factor Tu	CDS	-0.817085	0.000113399	0.00291969	2509.52	2844.69	2555.53	1366.37	1733.07	1389.99
HER17_02060	bfd	bacterioferritin-associated ferredoxin	CDS	0.000940712	0.997598	0.998065	2.22272	1.68456	1.47059	2.47796	1.63531	1.3346
HER17_02065	bfr	bacterioferritin	CDS	-1.14879	0.00464158	0.0233665	1384.38	1423.1	1159.36	498.594	568.233	722.203
HER17_02070	rpsJ	30S ribosomal protein S10	CDS	-1.09229	0.000199973	0.00386735	1179.3	1271.27	787.699	483.901	582.56	452.326
HER17_02075	rplC	50S ribosomal protein L3	CDS	-0.733253	0.00162848	0.0120992	2194.13	2290.93	1585.28	1222.54	1350.57	1078.48
HER17_02080	rplD	50S ribosomal protein L4	CDS	-0.179669	0.284057	0.422135	1427.57	1480.19	1149.98	1261.72	1185.74	1135.17
HER17_02085	rplW	50S ribosomal protein L23	CDS	-0.705053	0.00190806	0.0133637	815.472	826.824	663.832	490.315	522.516	401.796
HER17_02090	rplB	50S ribosomal protein L2	CDS	-0.220021	0.218336	0.348456	1368.82	1835.77	1619.97	1434.33	1472.88	1234.94
HER17_02095	rpsS	30S ribosomal protein S19	CDS	-0.694982	0.00416223	0.021774	380.921	539.023	536.805	277.735	369.721	252.362
HER17_02100	rplV	50S ribosomal protein L22	CDS	-0.601976	0.00280877	0.0169797	648.856	850.26	830.863	503.433	537.82	493.843
HER17_02105	rpsC	30S ribosomal protein S3	CDS	-0.715746	0.000823605	0.00800786	1181.24	1478.31	1407.33	851.338	882.105	742.838
HER17_02110	rplP	50S ribosomal protein L16	CDS	-0.31955	0.0779238	0.160737	944.656	1181.64	1077.84	902.792	745.45	919.313
HER17_02115	rpmC	50S ribosomal protein L29	CDS	-1.03311	8.83e-06	0.00130079	391.288	443.114	416.415	187.917	225.548	197.726
HER17_02120	rpsQ	30S ribosomal protein S17	CDS	-1.19647	1.03e-05	0.00133422	291.621	248.538	250.517	108.068	141.489	95.4135
HER17_02125	rplN	50S ribosomal protein L14	CDS	0.238704	0.143801	0.25376	1230.76	1632.71	1460.14	1851.59	1685.11	1564.89
HER17_02130	rplX	50S ribosomal protein L24	CDS	-0.668503	0.00201694	0.0138039	1426.52	1553.98	1298.01	944.655	933.404	813.818
HER17_02135	rplE	50S ribosomal protein L5	CDS	-0.598156	0.00364617	0.0198772	1866.23	2053.87	1888.75	1222.71	1481.43	1133.16
HER17_02140	rpsN	30S ribosomal protein S14	CDS	-0.311004	0.0645379	0.140589	1019.52	1170.36	1008.9	843.788	962.253	772.425
HER17_02145	rpsH	30S ribosomal protein S8	CDS	-0.668653	0.00267385	0.0164197	1716.7	1765.27	1435.97	1025.03	1220.04	848.764
HER17_02150	rplF	50S ribosomal protein L6	CDS	-0.0912144	0.52918	0.657858	1443.52	1627.81	1522.04	1430.33	1534.13	1347.47
HER17_02155	rplR	50S ribosomal protein L18	CDS	-0.252679	0.102203	0.197476	926.945	1044.98	945.191	810.175	888.238	750.024
HER17_02160	rpsE	30S ribosomal protein S5	CDS	-0.208317	0.18568	0.307476	970.955	1278.18	1203.22	1028.88	978.961	980.335
HER17_02165	rpmD	50S ribosomal protein L30	CDS	-0.41847	0.0157066	0.0530851	313.99	342.225	329.193	235.697	286.73	214.85
HER17_02170	rplO	50S ribosomal protein L15	CDS	-0.65436	0.000510989	0.00608348	1183.38	1309.52	1280.72	773.88	857.558	766.142
HER17_02175	secY	preprotein translocase subunit SecY	CDS	-0.705665	0.000210609	0.00396539	2603.07	3088.21	2648.25	1687.08	1709.53	1716.85
HER17_02180	rpmJ	50S ribosomal protein L36	CDS	-1.16724	8.09e-06	0.00123502	470.683	533.229	374.086	220.072	190.922	202.613
HER17_02185	rpsM	30S ribosomal protein S13	CDS	-1.01149	3.49e-05	0.00180353	1779.81	2162.89	1493.42	912.879	854.127	929.497
HER17_02190	rpsK	30S ribosomal protein S11	CDS	-0.344058	0.0534386	0.123125	1475.99	1911.46	1358.53	1277.2	1124.82	1336.98
HER17_02195	rpsD	30S ribosomal protein S4	CDS	-0.57286	0.00631921	0.0287002	3156.94	3111.18	2064.77	1916.28	1694.51	1991.28
HER17_02200	rpoA	DNA-directed RNA polymerase subunit alpha	CDS	-0.645886	0.000819094	0.00799271	3241.47	4029.18	3119.02	2166.96	2356.03	2117.04
HER17_02205	rplQ	50S ribosomal protein L17	CDS	-0.667687	0.000465483	0.00581718	673.093	795.984	597.059	414.11	470.061	416.477
HER17_02210	arfA	alternative ribosome-rescue factor A	CDS	-1.05599	0.0267105	0.0763107	5.51235	6.70123	3.75596	2.21558	3.71499	1.70418
HER17_02215	mscL	large-conductance mechanosensitive channel protein MscL	CDS	-1.17922	0.00154078	0.0116554	282.926	262.125	198.271	92.0925	116.284	119.826
HER17_02220	trkA	Trk system potassium transporter TrkA	CDS	-0.0359558	0.787572	0.856074	103.259	99.9631	93.1439	101.421	105.548	82.1086
HER17_02225	rsmB	16S rRNA (cytosine(967)-C(5))-methyltransferase RsmB	CDS	-0.533398	0.0186581	0.0597494	160.089	98.3896	91.574	85.2125	70.3181	86.3588
HER17_02230	fmt	methionyl-tRNA formyltransferase	CDS	-0.550731	0.00437441	0.0224175	242.116	322.64	253.677	155.732	198.014	204.933
HER17_02235	def	peptide deformylase	CDS	-0.90635	0.000204582	0.00391821	192.897	240.8	162.103	96.9027	110.49	110.464
HER17_02240	dprA	DNA-protecting protein DprA	CDS	0.0419873	0.761421	0.835514	66.8772	76.8235	80.0676	73.8139	87.8799	68.66
HER17_02245		DUF494 domain-containing protein	CDS	-0.330844	0.0721077	0.152342	160.285	215.272	211.546	150.427	173.538	142.802
HER17_02250		hypothetical protein	CDS	-0.815458	0.000896455	0.00838392	154.932	208.812	235.354	89.8769	132.46	118.02
HER17_02255	tsaC	L-threonylcarbamoyladenylate synthase type 1 TsaC	CDS	0.0901244	0.492623	0.625656	151.75	142.114	172.953	165.673	149.897	181.341
HER17_02260	aroE	shikimate dehydrogenase	CDS	0.0328832	0.835592	0.891208	196.986	158.849	209.499	174.594	182.888	220.866
HER17_02265		DUF1488 domain-containing protein	CDS	-0.12306	0.51506	0.644812	31.1892	25.3425	37.7385	25.625	29.8799	31.0243
HER17_02270		gamma carbonic anhydrase family protein	CDS	-0.387059	0.0384853	0.0987833	101.303	103.351	153.021	80.4607	98.7405	94.2637
HER17_02295	metA	homoserine O-succinyltransferase	CDS	-0.566142	0.00882648	0.0356964	21.0003	22.1955	14.0501	12.5355	13.1713	12.9559
HER17_02300	aceB	malate synthase A	CDS	0.369476	0.22729	0.3582	19.2754	10.6812	25.934	27.9863	28.8667	15.3582
HER17_02305	aceA	isocitrate lyase	CDS	0.380923	0.115759	0.215766	11.2203	7.97853	16.8124	15.7715	17.935	13.1612
HER17_02310	aceK	bifunctional isocitrate dehydrogenase kinase/phosphatase	CDS	0.0198212	0.914298	0.947693	13.4964	11.1255	16.6932	12.9437	16.4242	12.4836
HER17_02315	iclR	glyoxylate bypass operon transcriptional repressor IclR	CDS	0.591871	0.00595842	0.0276207	61.6316	68.4377	86.0692	105.065	116.516	104.16
HER17_02320	metH	methionine synthase	CDS	0.45222	0.00746975	0.0321508	297.631	224.417	291.117	384.783	370.041	357.714
HER17_02325		helix-turn-helix transcriptional regulator	CDS	0.312952	0.22902	0.360261	3.85864	7.14551	6.71701	8.27929	7.60773	6.13915
HER17_02330		TonB-dependent siderophore receptor	CDS	0.0303432	0.867881	0.914753	10.5979	14.5132	11.9436	9.44539	14.5755	13.7566
HER17_02335		DASS family sodium-coupled anion symporter	CDS	-0.147741	0.56435	0.684715	1222.87	1902.72	1665.3	1217.84	1315.41	1791.28
HER17_02340		Na/Pi cotransporter family protein	CDS	0.694992	0.000979428	0.00883201	279.547	268.16	362.937	555.295	436.875	482.078
HER17_02345	lysC	lysine-sensitive aspartokinase 3	CDS	0.145268	0.351602	0.494976	136.671	151.833	144.058	166.694	152.99	158.715
HER17_02350	pgi	glucose-6-phosphate isomerase	CDS	-0.0224726	0.884901	0.927997	824.54	821.641	687.163	711.494	691.539	894.243
HER17_02355		DUF4156 domain-containing protein	CDS	0.552737	0.000740491	0.00742924	137.506	151.796	161.01	231.383	203.631	225.547
HER17_02360	epmB	EF-P beta-lysylation protein EpmB	CDS	-0.349901	0.0506844	0.119358	204.828	238.616	153.438	150.339	138.201	179.801
HER17_02365	efp	elongation factor P	CDS	-0.448809	0.00790831	0.0334655	240.712	259.774	215.799	171.766	198.459	154.547
HER17_02370		entericidin A/B family lipoprotein	CDS	-0.60786	0.173588	0.293073	46.6771	66.0312	41.8919	28.3362	29.3288	43.7543
HER17_02375		DMT family protein	CDS	-0.990122	0.010682	0.0405459	94.9546	128.471	58.8037	39.5015	43.0334	59.5231
HER17_02380		lipocalin family protein	CDS	-0.593332	0.0354442	0.0933385	96.5905	128.934	70.5485	47.5185	79.97	68.6805
HER17_02385	frdD	fumarate reductase subunit FrdD	CDS	1.60043	0.00209744	0.014063	344.362	476.583	787.918	1467.94	1658.47	1752.14
HER17_02390	frdC	fumarate reductase subunit FrdC	CDS	0.827286	0.0405967	0.102529	959.753	831.23	1065.9	1645.19	1817.71	1606.18
HER17_02395		succinate dehydrogenase/fumarate reductase iron-sulfur subunit	CDS	0.876621	0.0325678	0.0885907	1667.16	1613.81	2354.75	3191.26	3789.27	3367.03
HER17_02400	frdA	fumarate reductase (quinol) flavoprotein subunit	CDS	1.06823	0.0150898	0.0516776	4316.61	4690.86	7025.64	10357.4	11439.4	11822.4
HER17_02405	epmA	elongation factor P--(R)-beta-lysine ligase	CDS	-0.0420184	0.830093	0.887399	59.8356	75.4351	39.9245	58.2465	60.8263	51.1049
HER17_02410	mscM	miniconductance mechanosensitive channel MscM	CDS	0.632509	0.00028297	0.00449597	137.311	112.421	124.781	204.825	194.406	181.382
HER17_02415	psd	phosphatidylserine decarboxylase	CDS	0.392366	0.0138188	0.0485528	169.762	148.556	149.841	224.853	191.935	197.726
HER17_02420	rsgA	small ribosomal subunit biogenesis GTPase RsgA	CDS	0.0174828	0.908492	0.943595	207.353	256.165	208.347	211.501	219.486	249.057
HER17_02425	orn	oligoribonuclease	CDS	-0.0454909	0.702182	0.79458	136.706	151.185	131.419	134.393	138.645	133.255
HER17_02440		hypothetical protein	CDS	-0.736394	0.123942	0.226961	99.649	95.1315	46.2838	40.3761	45.042	59.2562
HER17_02445		hypothetical protein	CDS	-0.86431	0.0017226	0.0125638	5.37009	5.49797	4.27266	2.88609	2.80846	2.62813
HER17_02450		MFS transporter	CDS	0.125639	0.554509	0.677554	41.4137	48.5006	41.097	46.673	48.8459	47.4091
HER17_02455		noncanonical pyrimidine nucleotidase, YjjG family	CDS	0.276827	0.152092	0.265432	37.1105	33.0989	43.9189	49.909	44.3132	44.0623
HER17_02460		DUF1963 domain-containing protein	CDS	-0.483272	0.0569307	0.128878	45.1835	28.3969	39.2886	22.7972	28.9556	28.9505
HER17_02465		ABC transporter substrate-binding protein	CDS	0.422572	0.0500963	0.118425	7.46834	7.97853	10.3935	13.0894	12.1759	9.38326
HER17_02470		ABC transporter permease	CDS	0.332116	0.105873	0.202462	7.36165	7.73788	11.4269	10.0867	13.2602	9.99922
HER17_02475		ABC transporter ATP-binding protein	CDS	0.486797	0.0375835	0.0971171	9.10426	6.94188	11.6057	11.661	15.8731	11.1696
HER17_02480		MFS transporter	CDS	0.171514	0.36252	0.507007	15.0078	12.699	16.1765	16.3837	15.4643	17.5756
HER17_02485		LysR family transcriptional regulator	CDS	0.151014	0.494585	0.62763	14.8478	23.1951	17.2099	17.2291	28.209	15.8509
HER17_02490		LysE family translocator	CDS	0.11101	0.814273	0.87405	5.77907	6.84932	3.8752	5.97625	5.72357	6.13915
HER17_02495		NAD(P)-dependent alcohol dehydrogenase	CDS	0.271468	0.205381	0.332248	345.162	353.11	375.477	402.828	387.834	505.382
HER17_02500		hypothetical protein	CDS	-0.12837	0.36588	0.509704	39.1021	32.1178	34.3402	34.4582	31.8885	30.2441
HER17_02505		D-2-hydroxyacid dehydrogenase	CDS	0.700406	0.00482467	0.0241459	19.3999	17.1603	31.6972	37.869	41.5048	31.5171
HER17_02510		hypothetical protein	CDS	-1.17112	0.000110499	0.00286357	326.793	181.803	311.526	118.388	123.199	122.598
HER17_02520		ABC transporter ATP-binding protein	CDS	-0.48414	0.0555607	0.127055	34.8878	23.9911	32.9293	18.4535	23.5697	23.5711
HER17_02525		ABC transporter permease	CDS	0.268849	0.177126	0.297578	28.5397	25.361	32.9293	33.2921	33.8615	37.4509
HER17_02530		TolC family protein	CDS	0.0624989	0.715592	0.805064	27.7395	22.7323	28.4778	24.3714	32.2262	25.8091
HER17_02535		HlyD family efflux transporter periplasmic adaptor subunit	CDS	0.157833	0.310695	0.450751	34.2477	30.0259	35.632	38.5978	42.4468	30.4083
HER17_02540		hypothetical protein	CDS	-0.528407	0.00686488	0.0302479	258.885	194.317	240.203	139.232	163.513	177.974
HER17_02545		hypothetical protein	CDS	-1.32318	1.91e-05	0.00163165	1726.34	1941.6	1776.17	498.39	775.473	901.819
HER17_02550		DUF4173 domain-containing protein	CDS	0.139101	0.454482	0.591311	32.594	27.4898	29.2131	38.0439	24.3341	36.0136
HER17_02555	ahpC	alkyl hydroperoxide reductase subunit C	CDS	0.521428	0.194686	0.31942	18.902	21.7697	15.4412	17.6372	42.6424	20.1627
HER17_02560	ahpF	alkyl hydroperoxide reductase subunit F	CDS	1.17391	0.0015746	0.0118067	20.5557	22.7138	17.8657	40.9883	53.2185	43.7132
HER17_02565	queG	tRNA epoxyqueuosine(34) reductase QueG	CDS	-0.0867046	0.552239	0.675714	59.8712	66.1422	58.2472	48.9469	57.5379	66.9969
HER17_02570	nnr	bifunctional ADP-dependent NAD(P)H-hydrate dehydratase/NAD(P)H-hydrate epimerase	CDS	0.364563	0.0449256	0.109896	101.534	133.913	108.486	143.605	132.815	166.394
HER17_02575	tsaE	tRNA (adenosine(37)-N6)-threonylcarbamoyltransferase complex ATPase subunit type 1 TsaE	CDS	-0.0458696	0.740433	0.823438	55.159	58.4784	46.0851	53.1449	45.7708	55.8273
HER17_02580	amiB	N-acetylmuramoyl-L-alanine amidase AmiB	CDS	0.146491	0.404055	0.54719	181.765	148.723	111.606	178.384	142.68	168.324
HER17_02585	mutL	DNA mismatch repair endonuclease MutL	CDS	0.0903143	0.436464	0.576438	194.799	172.362	197.516	203.484	198.636	199.04
HER17_02590	miaA	tRNA (adenosine(37)-N6)-dimethylallyltransferase MiaA	CDS	-0.189191	0.344014	0.487021	904.345	1208.39	844.575	801.254	772.397	1020.19
HER17_02595	hfq	RNA chaperone Hfq	CDS	-0.955423	0.00272495	0.0166162	1154.61	1504.06	1168.92	612.172	526.622	835.048
HER17_02600	hflX	GTPase HflX	CDS	-0.441004	0.00765706	0.0325959	546.256	703.703	540.978	413.673	425.144	480.414
HER17_02605	hflK	FtsH protease activity modulator HflK	CDS	0.119221	0.393319	0.536048	734.849	560.219	694.078	717.033	688.321	755.157
HER17_02610	hflC	protease modulator HflC	CDS	0.0317725	0.807435	0.869483	485.246	390.245	498.172	454.661	453.708	495.875
HER17_02615		DUF2065 domain-containing protein	CDS	1.25378	7.52e-05	0.00247766	2.16937	3.31359	3.73609	8.77488	7.35888	5.87223
HER17_02620		adenylosuccinate synthase	CDS	0.00467038	0.973157	0.984031	656.858	771.382	750.338	782.014	642.497	761.152
HER17_02625	mpl	UDP-N-acetylmuramate:L-alanyl-gamma-D-glutamyl-meso-diaminopimelate ligase	CDS	0.224635	0.129051	0.233516	191.332	161.403	152.683	198.12	178.604	213.864
HER17_02630	fbp	class 1 fructose-bisphosphatase	CDS	0.0160239	0.914962	0.947781	264.948	254.239	368.661	310.182	301.483	286.097
HER17_02635	ruvX	Holliday junction resolvase RuvX	CDS	0.531568	0.0160437	0.0537389	37.7685	31.8401	53.6566	58.5089	58.551	61.1041
HER17_02640		YqgE/AlgH family protein	CDS	-0.279216	0.155726	0.270447	85.8148	56.6087	84.2409	57.1096	71.3491	58.2912
HER17_02645	gshB	glutathione synthase	CDS	-0.159299	0.409966	0.55267	346.033	245.372	396.026	270.476	306.62	307.081
HER17_02650	rsmE	16S rRNA (uracil(1498)-N(3))-methyltransferase	CDS	-0.211152	0.221403	0.352125	66.9306	52.9804	57.8299	46.09	56.5247	50.8995
HER17_02655	endA	deoxyribonuclease I	CDS	0.160897	0.392543	0.535331	25.9969	33.8394	31.6375	34.6622	37.0255	30.5726
HER17_02660		SprT family zinc-dependent metalloprotease	CDS	0.632006	0.088257	0.176096	4.72995	12.2362	10.8108	9.85352	22.1477	10.9232
HER17_02665	metK	methionine adenosyltransferase	CDS	0.426403	0.0325706	0.0885907	110.834	122.862	113.017	179.142	141.33	145.512
HER17_02670		hypothetical protein	CDS	-0.439848	0.0929541	0.183624	20.449	19.7149	26.4507	16.9959	20.7613	11.3338
HER17_02675	speA	biosynthetic arginine decarboxylase	CDS	0.564318	0.0130596	0.0469048	478.97	497.52	832.334	897.662	939.323	837.676
HER17_02680		LuxR family transcriptional regulator	CDS	-1.21196	0.00122262	0.0102119	63.8543	65.9016	52.2059	19.7945	34.8213	23.8585
HER17_02685		M48 family metallopeptidase	CDS	-0.795634	0.000416727	0.00557347	533.453	367.161	492.747	249.457	301.038	252.178
HER17_02690	tkt	transketolase	CDS	0.853185	0.00329541	0.0188548	736.823	617.994	1257.73	1635.63	1469.27	1614.62
HER17_02695	epd	erythrose-4-phosphate dehydrogenase	CDS	0.16362	0.173485	0.293073	226.326	237.579	227.246	274.703	260.511	238.955
HER17_02700	pgk	phosphoglycerate kinase	CDS	0.192538	0.313232	0.453047	1586.58	1214.63	2036.51	1779.7	1838.94	1909.75
HER17_02705	fbaA	class II fructose-bisphosphate aldolase	CDS	-0.304225	0.120611	0.221908	2583.55	1862.61	3157.22	1947.64	2224	1986.13
HER17_02710	mscS	small-conductance mechanosensitive channel MscS	CDS	0.440844	0.011836	0.0435718	241.69	203.443	288.534	324.816	323.666	347.386
HER17_02715	argO	arginine exporter ArgO	CDS	0.868082	0.000613829	0.00664179	10.1712	11.6624	7.90938	22.0392	16.7974	15.5224
HER17_02720		oxidative stress defense protein	CDS	0.164783	0.327598	0.469693	554.773	589.597	502.027	572.233	551.311	722.059
HER17_02725		LysR family transcriptional regulator ArgP	CDS	0.335988	0.0890447	0.177425	79.1466	97.0197	125.517	109.467	142.272	129.004
HER17_02730	rpiA	ribose-5-phosphate isomerase RpiA	CDS	0.694888	0.000293323	0.00454225	142.379	125.361	128.08	221.442	180.861	238.462
HER17_02735	serA	phosphoglycerate dehydrogenase	CDS	0.511533	0.0132288	0.0473496	416.609	335.006	366.038	547.104	482.877	563.324
HER17_02740		zinc-binding alcohol dehydrogenase family protein	CDS	0.0704051	0.807002	0.869455	154.043	211.681	106.518	144.334	127.909	223.617
HER17_02745		LysR family transcriptional regulator	CDS	0.455891	0.0228373	0.0690315	6.57925	7.46021	9.02226	10.9905	10.6828	9.95816
HER17_02750		HAMP domain-containing protein	CDS	0.824949	0.00753824	0.0323404	71.0737	44.3355	85.7314	148.911	108.019	99.4379
HER17_02755	ettA	energy-dependent translational throttle protein EttA	CDS	0.172794	0.22701	0.358183	1142.14	966.902	995.768	1140.56	1067.36	1291.95
HER17_02760	sltY	murein transglycosylase	CDS	0.821453	0.000394824	0.00537414	146.433	125.75	207.154	291.262	288.454	267.351
HER17_02765	trpR	trp operon repressor	CDS	0.153976	0.363993	0.507921	37.6618	38.2451	43.0644	43.1747	55.6004	33.5703
HER17_02770	yjjX	inosine/xanthosine triphosphatase	CDS	-0.313451	0.0782203	0.161193	237.333	315.606	206.26	178.588	203.062	229.264
HER17_02775	gpmB	2,3-diphosphoglycerate-dependent phosphoglycerate mutase GpmB	CDS	0.0307593	0.885006	0.927997	268.398	405.239	285.612	275.84	268.261	435.798
HER17_02780	robA	MDR efflux pump AcrAB transcriptional activator RobA	CDS	-0.0124899	0.945107	0.967982	194.604	247.723	171.979	178.529	173.467	257.003
HER17_02785	creA	protein CreA	CDS	0.591298	0.00145298	0.0113946	24.3077	29.1559	36.6654	46.0025	46.1441	43.6311
HER17_02790	arcA	two-component system response regulator ArcA	CDS	-0.382953	0.0136901	0.0483168	479.361	487.339	511.01	364.434	376.511	392.249
HER17_02795		tRNA/rRNA methyltransferase	CDS	0.209858	0.173172	0.292776	34.1232	37.3751	34.6781	42.8249	35.7279	44.2676
HER17_02800	thrL	thr operon leader peptide	CDS	-0.478592	0.0756036	0.157241	4.26762	2.73973	2.84181	2.30304	1.90193	2.87452
HER17_02805	thrA	bifunctional aspartate kinase/homoserine dehydrogenase I	CDS	0.113679	0.492606	0.625656	109.482	87.2826	139.865	113.694	122.737	127.772
HER17_02810	thrB	homoserine kinase	CDS	-0.183391	0.349349	0.492453	75.3058	61.5143	106.081	66.5841	73.8909	73.4029
HER17_02815	thrC	threonine synthase	CDS	-0.367089	0.076144	0.158268	256.093	152.666	262.619	172.757	179.297	168.488
HER17_02820	yaaA	peroxide stress protein YaaA	CDS	0.431796	0.0655778	0.142057	60.3691	75.9534	106.161	99.1183	139.356	88.5558
HER17_02825	tal	transaldolase	CDS	-0.135258	0.477906	0.613753	622.148	485.099	732.194	518.651	625.753	530.39
HER17_02830		GGDEF domain-containing protein	CDS	-0.641762	0.0230159	0.0693723	115.973	114.18	100.576	59.6459	83.2939	68.9885
HER17_02835	mog	molybdopterin adenylyltransferase	CDS	0.529176	0.00551053	0.0265505	78.9688	88.3933	117.091	125.822	155.176	129.456
HER17_02840		MFS transporter	CDS	0.263417	0.0693714	0.148247	44.1521	52.8138	45.1113	63.2316	52.9875	54.349
HER17_02845	satP	acetate uptake transporter	CDS	-0.228579	0.265667	0.401081	33.3941	55.0537	36.1089	40.0263	37.9675	28.3346
HER17_02850	dnaK	molecular chaperone DnaK	CDS	0.143821	0.645711	0.751646	379.143	377.027	876.968	777.116	608.458	418.797
HER17_02855	dnaJ	molecular chaperone DnaJ	CDS	0.29163	0.467601	0.604149	37.1283	40.6517	131.419	112.091	71.5268	72.479
HER17_02860	nhaA	Na+/H+ antiporter NhaA	CDS	1.47467	2.65e-05	0.00172971	67.9797	128.212	121.562	351.957	260.707	270.472
HER17_02865	nhaR	transcriptional activator NhaR	CDS	1.08994	1.78e-05	0.00158427	98.0842	119.919	137.103	271.03	259.978	224.89
HER17_02870	rpsT	30S ribosomal protein S20	CDS	-0.729	0.0154087	0.0525172	186.139	186.653	98.1519	121.157	91.4705	71.5756
HER17_02875	ribF	bifunctional riboflavin kinase/FAD synthetase	CDS	0.118003	0.417723	0.558794	202.232	212.625	179.293	234.764	184.843	225.219
HER17_02880	ileS	isoleucine--tRNA ligase	CDS	0.65084	0.00312132	0.0181751	604.367	457.053	498.391	961.534	726.36	761.194
HER17_02885	lspA	signal peptidase II	CDS	-0.176303	0.264944	0.400435	101.481	124.695	106.419	100.314	106.49	87.5291
HER17_02890	fkpB	FKBP-type peptidyl-prolyl cis-trans isomerase	CDS	-0.122258	0.574617	0.693565	61.3826	98.186	104.312	68.3333	90.9372	83.1147
HER17_02895	ispH	4-hydroxy-3-methylbut-2-enyl diphosphate reductase	CDS	-0.540849	0.00123481	0.0102363	126.962	139.708	148.39	95.4159	102.384	87.4881
HER17_02900	dapB	4-hydroxy-tetrahydrodipicolinate reductase	CDS	-0.200456	0.318943	0.460242	216.92	198.964	128.2	176.46	128.052	169.042
HER17_02905	carA	glutamine-hydrolyzing carbamoyl-phosphate synthase small subunit	CDS	0.846668	0.00103116	0.0091246	230.843	152.166	156.896	368.341	264.351	338.311
HER17_02910	carB	carbamoyl-phosphate synthase large subunit	CDS	0.851654	0.00130442	0.0105789	253.017	264.976	343.999	555.091	587.235	413.192
HER17_02915		YafY family transcriptional regulator	CDS	-0.0999645	0.728747	0.815177	8.12627	8.77454	8.86328	6.53014	12.2826	5.1536
HER17_02920		drug:proton antiporter	CDS	0.282207	0.124976	0.227941	4.64104	5.03518	3.67647	6.50099	4.65707	5.13307
HER17_02925		LysE family translocator	CDS	-0.143091	0.421411	0.562986	48.0819	73.7135	47.198	47.052	57.4845	48.4767
HER17_02930		threonine/serine exporter ThrE family protein	CDS	0.56021	0.00629667	0.0287002	60.6358	55.3314	68.8395	101.013	82.1741	89.336
HER17_02935		threonine/serine exporter	CDS	0.643094	0.0102688	0.0397852	26.566	15.5313	22.1781	32.4758	33.0616	34.8433
HER17_02940	folA	type 3 dihydrofolate reductase	CDS	0.573224	0.00525284	0.0257757	33.2697	31.4513	32.5914	59.1794	43.3889	42.276
HER17_02945		LysR family transcriptional regulator	CDS	0.0392836	0.779341	0.849287	24.0765	20.6405	23.6884	24.6046	22.1122	23.5916
HER17_02950		DMT family transporter	CDS	0.589231	0.0637544	0.139095	0.889088	1.35135	1.03339	2.36135	1.59976	1.02661
HER17_02955		hypothetical protein	CDS	0.266685	0.134859	0.241571	2.18716	2.38801	2.60334	2.79863	2.47073	3.3673
HER17_02960	apaH	bis(5'-nucleosyl)-tetraphosphatase (symmetrical)	CDS	-0.362356	0.0262634	0.0755891	75.1991	97.1493	87.7783	57.4011	72.3267	72.5816
HER17_02965	apaG	Co2+/Mg2+ efflux protein ApaG	CDS	-0.250084	0.198455	0.323739	45.8592	76.2866	63.3347	41.5422	57.8578	56.5049
HER17_02970	rsmA	16S rRNA (adenine(1518)-N(6)/adenine(1519)-N(6))-dimethyltransferase RsmA	CDS	-0.658526	0.000381994	0.00526659	204.81	190.966	163.295	102.033	125.332	126.787
HER17_02975	pdxA	4-hydroxythreonine-4-phosphate dehydrogenase PdxA	CDS	0.0205286	0.896524	0.935147	80.2135	85.0427	99.8411	81.5102	97.1763	90.1778
HER17_02980	surA	peptidylprolyl isomerase SurA	CDS	0.0785686	0.575446	0.694369	241.53	266.068	318.144	285.431	300.95	285.563
HER17_02985	lptD	LPS assembly protein LptD	CDS	0.0587516	0.73148	0.816918	906.941	657.35	604.909	777.816	659.561	822.01
HER17_02990	djlA	co-chaperone DjlA	CDS	0.703328	0.000459653	0.00579368	17.5684	16.1052	13.8514	27.9863	24.1385	25.2958
HER17_02995	rluA	bifunctional tRNA pseudouridine(32) synthase/23S rRNA pseudouridine(746) synthase RluA	CDS	-0.228174	0.202603	0.329751	30.8514	34.4687	27.663	24.6046	32.1018	22.6471
HER17_03000	rapA	RNA polymerase-associated protein RapA	CDS	-0.0155809	0.931908	0.959871	376.155	317.772	221.185	317.616	283.921	303.775
HER17_03005		DNA polymerase II	CDS	0.0326727	0.832895	0.888615	53.4698	46.1126	39.5469	44.6615	44.1888	53.4661
HER17_03010		diguanylate cyclase	CDS	-0.307855	0.0696544	0.148703	31.8471	30.8775	21.2242	21.7769	21.2412	24.803
HER17_03015		DedA family protein	CDS	0.246183	0.137678	0.245591	39.0132	56.6087	39.4078	51.1334	51.8143	57.203
HER17_03020	ilvN	acetolactate synthase small subunit	CDS	0.909182	6.91e-05	0.00234781	8.01957	8.18216	10.1351	15.4799	18.0417	15.9125
HER17_03025	ilvB	acetolactate synthase large subunit	CDS	0.576662	0.00332023	0.0188966	48.7042	50.4814	66.097	76.8458	86.369	83.2584
HER17_03030		family 43 glycosylhydrolase	CDS	0.960113	0.00724668	0.03154	183.703	215.402	287.739	441.426	474.79	419.988
HER17_03035	thiQ	thiamine ABC transporter ATP-binding protein ThiQ	CDS	0.822793	0.000379118	0.00524385	8.19739	9.81119	7.35295	15.2467	17.4018	12.2167
HER17_03040	thiP	thiamine/thiamine pyrophosphate ABC transporter permease ThiP	CDS	1.19021	2.03e-06	0.000722321	6.79263	7.01593	6.47854	17.8704	14.0601	14.4137
HER17_03045		thiamine ABC transporter substrate binding subunit	CDS	0.53103	0.00366251	0.0199408	34.5322	26.5828	31.7568	47.2852	47.3172	39.6068
HER17_03050	sgrR	HTH-type transcriptional regulator SgrR	CDS	0.160307	0.280259	0.418075	35.0656	38.9856	41.4945	35.566	46.5351	46.9779
HER17_03055		glucose uptake inhibitor SgrT	CDS	1.82374	2.35e-05	0.00166925	0.782398	0.758979	0.63593	2.27389	3.23506	2.19695
HER17_03060		HAMP domain-containing protein	CDS	-0.309064	0.174474	0.294279	265.677	343.836	252.425	238.613	188.593	268.542
HER17_03065		AraC family transcriptional regulator	CDS	0.0855846	0.503435	0.63584	42.8363	42.9656	39.4476	43.2622	43.8333	45.8075
HER17_03070		AzlC family ABC transporter permease	CDS	-0.0615281	0.808826	0.870542	24.4499	15.5868	22.5755	25.0711	12.8514	22.1543
HER17_03075		AzlD domain-containing protein	CDS	0.116666	0.590609	0.70589	4.81886	3.60978	6.81638	6.29692	5.26142	4.98935
HER17_03080	leuD	3-isopropylmalate dehydratase small subunit	CDS	0.380955	0.0211611	0.0653013	82.3296	91.6884	107.432	112.703	131.482	122.29
HER17_03085	leuC	3-isopropylmalate dehydratase large subunit	CDS	0.290939	0.0613373	0.135362	189.589	212.847	233.009	231.529	256.139	289.731
HER17_03090	leuB	3-isopropylmalate dehydrogenase	CDS	0.357633	0.0565314	0.12834	136.084	150.389	170.39	163.603	192.664	229.079
HER17_03095	leuA	2-isopropylmalate synthase	CDS	-0.0884554	0.637019	0.744903	136.368	123.399	148.569	101.859	119.164	162.985
HER17_03100		long-chain fatty acid--CoA ligase	CDS	0.327095	0.0952313	0.187049	205.966	167.845	184.142	261.585	172.311	266.098
HER17_03105	ilvI	acetolactate synthase 3 large subunit	CDS	0.114105	0.46933	0.606018	445.095	353.814	507.174	446.324	489.223	478.012
HER17_03110	ilvN	acetolactate synthase small subunit	CDS	0.0827738	0.65924	0.761717	114.319	73.5839	131.697	105.328	122.346	110.772
HER17_03115	cra	catabolite repressor/activator	CDS	-0.0150581	0.901998	0.93959	148.922	183.673	171.105	158.852	166.108	173.498
HER17_03120		L-alanine exporter AlaE	CDS	-0.0637429	0.667009	0.768385	254.67	302.166	328.776	240.041	322.706	284.536
HER17_03125	mraZ	division/cell wall cluster transcriptional repressor MraZ	CDS	-0.115107	0.626507	0.73563	227.429	258.627	171.661	242.869	232.409	132.043
HER17_03130	rsmH	16S rRNA (cytosine(1402)-N(4))-methyltransferase RsmH	CDS	-0.206334	0.127315	0.230961	468.603	425.732	411.507	352.278	356.959	422.575
HER17_03135	ftsL	cell division protein FtsL	CDS	0.0529136	0.744653	0.826018	92.3763	87.3566	72.1781	96.1447	71.6335	93.5862
HER17_03140		peptidoglycan glycosyltransferase FtsI	CDS	-0.181154	0.213721	0.343142	221.685	198.964	155.227	174.302	161.575	172.061
HER17_03145	murE	UDP-N-acetylmuramoyl-L-alanyl-D-glutamate--2,6-diaminopimelate ligase	CDS	-0.111672	0.372177	0.514452	444.811	414.884	405.684	371.781	400.721	398.614
HER17_03150	murF	UDP-N-acetylmuramoyl-tripeptide--D-alanyl-D-alanine ligase	CDS	-0.0692702	0.672678	0.772648	252.412	178.712	192.766	220.48	174.444	199.759
HER17_03155	mraY	phospho-N-acetylmuramoyl-pentapeptide-transferase	CDS	-0.267109	0.109593	0.207901	94.6523	105.591	86.3872	87.6905	82.103	68.4136
HER17_03160	murD	UDP-N-acetylmuramoyl-L-alanine--D-glutamate ligase	CDS	-0.166678	0.318961	0.460242	218.004	210.145	187.142	204.737	138.823	204.645
HER17_03165	ftsW	cell division protein FtsW	CDS	-0.417525	0.0139134	0.0487424	144.068	160.7	118.363	110.925	91.1861	114.714
HER17_03170	murG	undecaprenyldiphospho-muramoylpentapeptide beta-N-acetylglucosaminyltransferase	CDS	-0.185613	0.264958	0.400435	180.592	198.556	159.42	174.069	120.995	178.528
HER17_03175	murC	UDP-N-acetylmuramate--L-alanine ligase	CDS	-0.318272	0.0673338	0.144878	313.813	281.174	203.557	227.739	191.082	221.667
HER17_03180		D-alanine--D-alanine ligase	CDS	-0.241739	0.110129	0.208548	267.811	253.147	247.596	220.538	201.569	227.888
HER17_03185	ftsQ	cell division protein FtsQ	CDS	-0.207016	0.218309	0.348456	169.069	177.231	128.796	129.583	127.909	154.095
HER17_03190	ftsA	cell division protein FtsA	CDS	-0.130487	0.417324	0.558563	316.711	382.081	286.03	295.547	266.875	337.243
HER17_03195	ftsZ	cell division protein FtsZ	CDS	0.0322582	0.870448	0.916104	1344.91	1551.19	1386.09	1321.8	1248.86	1808.34
HER17_03200	lpxC	UDP-3-O-acyl-N-acetylglucosamine deacetylase	CDS	-0.101841	0.569429	0.689054	1670.65	2186.29	2084.32	1674.92	1921	1940.36
HER17_03205		DUF721 domain-containing protein	CDS	-0.0223231	0.894223	0.934187	79.7512	107.812	71.3434	86.7285	91.5593	76.647
HER17_03210	secM	secA regulator SecM	CDS	-0.525715	0.0132388	0.0473496	129.771	111.737	74.4039	64.8058	80.4855	74.1216
HER17_03215	secA	preprotein translocase subunit SecA	CDS	0.232344	0.105634	0.202206	526.998	454.888	522.834	643.802	566.9	556.979
HER17_03220	mutT	8-oxo-dGTP diphosphatase MutT	CDS	0.123387	0.477003	0.613516	16.5015	16.0681	18.0445	19.0948	22.13	13.9004
HER17_03225	yacG	DNA gyrase inhibitor YacG	CDS	0.205981	0.275184	0.41239	27.0461	16.9567	26.7687	30.2602	25.8983	25.5011
HER17_03230	zapD	cell division protein ZapD	CDS	-0.19702	0.205185	0.332097	124.846	102.758	128.756	89.8769	103.949	117.014
HER17_03235	coaE	dephospho-CoA kinase	CDS	-0.676937	0.00291048	0.0173977	113.27	131.044	97.3768	58.9462	94.4567	60.2623
HER17_03240		GMP reductase	CDS	0.461172	0.054014	0.124116	232.994	174.658	363.653	343.007	405.538	313.241
HER17_03245	hofC	protein transport protein HofC	CDS	0.374938	0.0716488	0.151597	8.03736	6.31248	7.3132	8.22098	11.6427	8.19238
HER17_03250	gspE	type II secretion system protein GspE	CDS	0.383664	0.0235105	0.0703177	16.5193	23.4728	22.3172	24.8379	30.5909	25.8296
HER17_03255	ppdD	prepilin peptidase-dependent pilin	CDS	0.104264	0.568076	0.688001	14.6344	22.5657	16.1169	16.8501	22.521	17.9042
HER17_03260	nadC	carboxylating nicotinate-nucleotide diphosphorylase	CDS	0.125261	0.361499	0.50633	70.5936	72.066	72.4762	75.9421	83.5072	75.1892
HER17_03265		nucleoside-specific channel-forming protein Tsx	CDS	-0.152167	0.589009	0.704902	43.8143	62.2733	30.7234	42.9415	35.5857	44.6167
HER17_03270	ampD	1,6-anhydro-N-acetylmuramyl-L-alanine amidase AmpD	CDS	0.510725	0.0332003	0.0893783	107.544	142.466	188.037	174.798	265.293	183.949
HER17_03275	ampE	beta-lactamase regulator AmpE	CDS	0.783518	0.00847361	0.0348904	170.847	202.074	397.238	402.187	475.732	447.707
HER17_03280		family 43 glycosylhydrolase	CDS	0.508298	0.00552256	0.0265505	43.5653	42.725	61.8045	69.5577	68.5762	72.4995
HER17_03285		MFS transporter	CDS	-0.0883319	0.526924	0.656007	16.9282	18.3081	15.3418	14.1098	17.544	15.892
HER17_03290		amino acid permease	CDS	-0.146565	0.308335	0.448698	35.3324	42.2622	31.7766	30.0853	33.4704	35.2334
HER17_03295	pdhR	pyruvate dehydrogenase complex transcriptional repressor PdhR	CDS	-0.0867316	0.618193	0.728871	291.888	249.686	216.018	255.667	263.338	194.4
HER17_03300	aceE	pyruvate dehydrogenase (acetyl-transferring), homodimeric type	CDS	-0.0737405	0.796201	0.861292	1884.76	1017.59	2518.72	1805.56	1882.95	1462.43
HER17_03305	aceF	pyruvate dehydrogenase complex dihydrolipoyllysine-residue acetyltransferase	CDS	-0.345064	0.223747	0.354447	963.416	697.761	1558.84	890.986	906.83	737.212
HER17_03310	lpdA	dihydrolipoyl dehydrogenase	CDS	-0.557638	0.0109407	0.0413446	2213.51	1758.65	2624.39	1459.69	1561.2	1460.87
HER17_03315		LysR family transcriptional regulator	CDS	0.284787	0.0743078	0.15512	20.6091	19.2521	20.0517	22.0975	23.3209	27.5543
HER17_03320		beta-lactamase family protein	CDS	0.422318	0.121264	0.222909	2.13381	3.77638	3.73609	3.58575	5.38584	3.90113
HER17_03325		MFS transporter	CDS	0.495658	0.0697935	0.148851	1.44032	1.79563	1.11288	1.69084	1.88416	2.546
HER17_03330		alpha/beta fold hydrolase	CDS	0.663691	0.0743659	0.15512	97.1595	67.3825	96.3236	142.031	131.34	139.886
HER17_03335		hypothetical protein	CDS	-0.936499	0.000172478	0.00359597	46.766	33.5432	35.4332	19.1823	21.7922	19.4851
HER17_03340		MmgE/PrpD family protein	CDS	-0.113868	0.54056	0.667346	50.6425	43.1692	59.9364	48.4513	44.0466	49.5855
HER17_03345		helix-turn-helix transcriptional regulator	CDS	0.10502	0.497455	0.630336	9.44212	8.70049	9.43959	8.71658	11.3049	9.60911
HER17_03350		TonB-dependent siderophore receptor	CDS	0.0526839	0.775577	0.847039	12.5184	14.5317	12.0628	13.1186	17.2418	10.184
HER17_03355		winged helix-turn-helix transcriptional regulator	CDS	0.982694	0.000154021	0.00347431	5.13893	5.96076	4.98808	8.74573	12.7625	10.2456
HER17_03360		RtcB family protein	CDS	0.437413	0.00729319	0.031678	10.758	11.94	10.0755	14.0515	14.7	15.6251
HER17_03365		DUF3060 domain-containing protein	CDS	-0.234725	0.394829	0.537591	3.96533	4.64643	6.83625	3.52744	6.23905	3.28517
HER17_03370	acnB	bifunctional aconitate hydratase 2/2-methylisocitrate dehydratase	CDS	-0.308122	0.278956	0.416436	2178.41	1908.33	4306.46	1972.77	2319.41	2486.89
HER17_03375		YacL family protein	CDS	1.38395	0.00143666	0.011308	47.1394	77.0641	83.0088	174.915	169.663	196.186
HER17_03380	fsa	fructose-6-phosphate aldolase	CDS	0.656438	0.0588119	0.131949	46.9794	82.9508	83.287	87.4281	130.078	118.492
HER17_03385		PTS ascorbate transporter subunit IIC	CDS	-0.384241	0.137014	0.244815	36.0614	27.9156	57.9492	30.8141	36.0478	26.5277
HER17_03390		PTS sugar transporter subunit IIB	CDS	-0.194875	0.483138	0.618243	11.8604	7.6083	18.4221	12.7979	10.7361	9.58858
HER17_03395		PTS sugar transporter subunit IIA	CDS	0.309248	0.0434067	0.107113	60.867	67.5491	72.0787	92.7047	80.9654	74.7786
HER17_03400		LacI family DNA-binding transcriptional regulator	CDS	0.274386	0.0990427	0.192931	104.752	74.9723	110.076	118.271	114.649	117.588
HER17_03405		ABC transporter substrate-binding protein	CDS	0.158618	0.375835	0.518334	19.2399	14.0133	16.6932	15.3633	22.681	17.6578
HER17_03410		multidrug efflux SMR transporter	CDS	-0.599389	0.256002	0.391049	21.4804	34.043	16.6137	12.5938	15.5354	19.4441
HER17_03415		multidrug efflux SMR transporter	CDS	-0.892726	0.107373	0.20475	35.8658	51.3884	22.814	12.7396	19.1437	27.3285
HER17_03420	cutD	choline TMA-lyase-activating enzyme	CDS	0.302376	0.451801	0.589798	56.5816	97.0938	42.2099	57.7801	72.2912	111.449
HER17_03425	cutC	choline trimethylamine-lyase	CDS	0.136532	0.754092	0.832169	460.903	618.105	293.999	379.127	430.352	699.781
HER17_03430		SDR family oxidoreductase	CDS	0.327217	0.0608256	0.134699	36.5237	56.0904	51.1527	54.0486	61.5728	64.7178
HER17_03435		DUF386 domain-containing protein	CDS	-0.082202	0.5531	0.67655	19.9511	19.3077	18.0843	16.442	21.1879	16.508
HER17_03440		glycosyl hydrolase	CDS	0.61829	0.0110041	0.0415106	24.5033	27.1381	42.0112	48.014	45.4686	50.263
HER17_03445		sodium:solute symporter family protein	CDS	-0.356433	0.142323	0.25188	29.3933	28.4895	24.8212	17.0833	24.263	23.2015
HER17_03450		dihydrodipicolinate synthase family protein	CDS	-0.234971	0.198376	0.323734	13.5141	15.5128	11.1884	11.0488	10.9672	12.1551
HER17_03455		iron-containing alcohol dehydrogenase	CDS	0.331836	0.0903811	0.179586	7.37943	10.5146	8.44595	10.145	9.50966	13.4897
HER17_03460		four-carbon acid sugar kinase family protein	CDS	0.358905	0.0233545	0.0700963	9.74441	9.71863	10.9897	12.1274	15.2155	11.6829
HER17_03465		D-threonate 4-phosphate dehydrogenase	CDS	0.751883	7.54e-05	0.00247766	19.1865	20.9182	25.0398	37.5483	36.6522	35.5003
HER17_03470		DeoR/GlpR transcriptional regulator	CDS	0.267239	0.15052	0.263333	309.314	286.561	430.922	387.203	433.214	415.307
HER17_03475		lipocalin-like domain-containing protein	CDS	-0.16713	0.504975	0.636655	119.244	152.74	113.871	93.8708	116.462	133.275
HER17_03480		metal ABC transporter substrate-binding protein	CDS	0.724044	0.000313666	0.00474387	11.7537	14.291	13.8116	21.1647	24.9206	19.7315
HER17_03485		metal ABC transporter permease	CDS	0.69342	0.00346489	0.0192824	1.88487	1.96224	2.14627	4.05219	2.77291	2.91558
HER17_03490		ABC transporter ATP-binding protein	CDS	0.277001	0.105511	0.202136	4.14315	5.44243	4.65024	6.26777	5.45694	5.54372
HER17_03495		phosphoesterase	CDS	0.948723	0.000106642	0.00286357	101.481	104.535	132.651	204.679	245.456	203.516
HER17_03500		glucosamine kinase	CDS	1.03245	0.00131477	0.0106225	32.025	41.2996	32.9094	69.7618	72.7	74.8402
HER17_03505		glucosamine kinase	CDS	1.21687	0.000873457	0.00822878	25.2145	34.9501	33.6049	71.7441	67.2253	78.9877
HER17_03510		carbohydrate ABC transporter substrate-binding protein	CDS	0.801045	0.0262813	0.0755896	114.746	139.948	132.532	212.375	241.368	220.927
HER17_03515		hypothetical protein	CDS	1.20365	2.32e-06	0.000723093	13.4964	16.1422	15.1431	36.2073	34.1814	32.7695
HER17_03520		glycoside hydrolase family 105 protein	CDS	1.14621	0.000106742	0.00286357	10.4379	9.27435	12.7186	27.549	25.5072	18.746
HER17_03525	ugpC	sn-glycerol-3-phosphate ABC transporter ATP-binding protein UgpC	CDS	1.0701	5.42e-05	0.00212699	14.1009	12.8841	17.1304	31.6887	35.3013	25.6243
HER17_03530		sugar ABC transporter permease	CDS	1.01247	0.000561431	0.00634379	11.6471	13.1063	18.7997	29.4148	33.0616	25.3574
HER17_03535		carbohydrate ABC transporter permease	CDS	0.869532	0.000104726	0.00286357	15.0256	14.5687	17.031	27.6948	30.2354	27.2463
HER17_03540		LacI family transcriptional regulator	CDS	0.712475	0.000289179	0.00452026	41.0403	39.9482	45.8864	65.0099	81.6764	61.1862
HER17_03545		GNAT family N-acetyltransferase	CDS	2.40663	2.3e-07	0.000196608	31.0647	28.2488	37.3013	182.407	221.442	108.431
HER17_03550		hypothetical protein	CDS	-0.373202	0.025911	0.074928	54.1099	49.7409	65.5803	43.5829	41.3981	45.8281
HER17_03555	ssb1	single-stranded DNA-binding protein SSB1	CDS	0.583815	0.000944037	0.00858963	119.156	120.178	133.009	195.788	208.004	154.28
HER17_03560	uvrA	excinuclease ABC subunit UvrA	CDS	0.811859	0.000242283	0.00419238	230.132	179.711	193.084	406.472	355.572	296.425
HER17_03565		YjbQ family protein	CDS	0.0323406	0.865252	0.913334	22.7429	20.5665	26.411	23.1179	30.822	17.3293
HER17_03570	cas6f	type I-F CRISPR-associated endoribonuclease Cas6/Csy4	CDS	-0.0789652	0.711927	0.801997	173.337	220.141	292.727	191.765	204.875	252.978
HER17_03575	csy3	type I-F CRISPR-associated protein Csy3	CDS	-0.0949215	0.589189	0.704902	702.202	653.573	898.967	649.458	683.184	778.502
HER17_03580	csy2	type I-F CRISPR-associated protein Csy2	CDS	-0.0881911	0.640478	0.747356	369.469	263.791	453.617	317.907	367.002	337.489
HER17_03585	csy1	type I-F CRISPR-associated protein Csy1	CDS	-0.238787	0.199981	0.326105	616.725	441.837	756.777	466.614	538.122	533.655
HER17_03590	cas3f	type I-F CRISPR-associated helicase Cas3	CDS	0.671182	0.00109807	0.00951572	284.241	193.873	220.211	374.521	395.851	341.637
HER17_03595	cas1f	type I-F CRISPR-associated endonuclease Cas1	CDS	0.137631	0.299136	0.438346	190.656	190.929	214.507	215.553	194.868	245.34
HER17_03600		hypothetical protein	CDS	-1.40597	8.87e-05	0.00263175	14.9011	13.3099	11.9038	5.15998	4.44377	5.54372
HER17_03605		DUF1240 domain-containing protein	CDS	-1.15218	0.0140143	0.0489355	3.28963	2.14735	2.4841	1.34101	0.675452	1.58099
HER17_03610		DUF1240 domain-containing protein	CDS	-0.770015	0.087751	0.175256	2.08047	1.35135	2.02703	1.45762	0.728777	1.06768
HER17_03615		DUF1240 domain-containing protein	CDS	-0.691496	0.0632512	0.13835	0.746834	0.758979	0.934023	0.495591	0.515477	0.492775
HER17_03620		DUF1240 domain-containing protein	CDS	0.548647	0.1765	0.296876	0.871306	0.629397	1.03339	1.7783	0.764328	1.23194
HER17_03625		Hcp family type VI secretion system effector	CDS	-2.17882	7.5e-06	0.00122659	28.0952	18.3081	27.0469	5.24744	5.58137	5.37946
HER17_03630		M48 family metallopeptidase	CDS	-0.816378	0.00706192	0.0309248	9.35321	7.127	8.72417	4.02303	6.1324	4.10646
HER17_03635		aspartate/tyrosine/aromatic aminotransferase	CDS	-0.229896	0.257323	0.392364	171.345	139.652	211.387	139.465	159.158	146.785
HER17_03640		YitT family protein	CDS	-0.153235	0.416936	0.558369	13.5319	18.0304	18.8196	13.2352	17.5084	14.5163
HER17_03645		Lrp/AsnC family transcriptional regulator	CDS	-0.00428215	0.987337	0.990815	6.08136	11.0515	6.3593	7.37556	9.61631	6.40607
HER17_03650		AbrB/MazE/SpoVT family DNA-binding domain-containing protein	CDS	-0.17566	0.308914	0.449233	8.39299	8.45984	7.47218	7.98776	6.43457	7.14524
HER17_03655		type II toxin-antitoxin system VapC family toxin	CDS	-0.152232	0.366118	0.509751	18.5108	17.6972	15.3219	13.3227	15.5887	17.4319
HER17_03660		hypothetical protein	CDS	-0.0899947	0.558816	0.680642	25.6057	25.5091	19.9722	18.5992	25.5428	22.606
HER17_03665	alr	alanine racemase	CDS	0.670525	0.000559978	0.00634379	78.6309	68.9745	86.9635	115.852	131.144	126.335
HER17_03670	dnaB	replicative DNA helicase	CDS	0.00908243	0.948241	0.970261	151.572	117.327	135.572	131.011	129.74	146.272
HER17_03675		quinone oxidoreductase	CDS	0.710534	0.00452533	0.0229162	166.437	173.214	269.376	335.807	280.526	380.279
HER17_03680		cytochrome P450	CDS	0.355206	0.0561941	0.128024	16.217	16.1977	22.2973	19.2114	28.0846	22.6266
HER17_03685	pspG	envelope stress response protein PspG	CDS	0.54022	0.0107703	0.0408449	5.10337	6.29397	7.33307	9.91183	8.1232	9.219
HER17_03690	dusA	tRNA dihydrouridine(20/20a) synthase DusA	CDS	-0.166982	0.362476	0.507007	59.7112	86.0053	59.3601	55.0981	63.5636	63.9786
HER17_03695		transmembrane anchored protein	CDS	0.113454	0.734177	0.81886	6.22362	9.86673	17.7663	12.2732	14.6822	9.62964
HER17_03700		DsbA family protein	CDS	0.425946	0.0208157	0.0646087	77.6885	94.7243	105.405	107.456	132.975	132.762
HER17_03705		MBL fold metallo-hydrolase	CDS	0.00468212	0.987093	0.990815	103.934	133.506	132.711	97.4274	132.3	141.57
HER17_03710		LysR family transcriptional regulator	CDS	0.0753694	0.561819	0.682357	25.0367	28.8042	29.2925	28.6568	30.7331	28.1908
HER17_03715		LysR family transcriptional regulator	CDS	0.339852	0.0196299	0.0620547	17.7284	17.9563	19.6741	23.7884	24.1208	22.1543
HER17_03720	lysA	diaminopimelate decarboxylase	CDS	0.578737	0.00755101	0.0323404	10.5446	10.0333	8.28697	18.0162	13.1358	12.0319
HER17_03725		EamA family transporter	CDS	0.0446217	0.783441	0.852451	3.52079	3.88745	3.45787	3.70236	4.07049	3.42889
HER17_03730		helix-turn-helix transcriptional regulator	CDS	0.743963	4.81e-05	0.00202762	27.2239	29.0263	29.8291	46.2357	52.5786	45.3353
HER17_03735		LacI family transcriptional regulator	CDS	0.012443	0.930754	0.959026	244.766	236.931	261.109	232.199	273.647	243.369
HER17_03740		PTS lactose/cellobiose transporter subunit IIA	CDS	0.896194	0.00528277	0.0258632	5.95689	5.34988	5.56439	11.9816	11.6249	7.8228
HER17_03745		PTS sugar transporter subunit IIC	CDS	0.977043	0.000606036	0.0065741	23.6675	28.4339	27.2456	54.3984	56.0092	45.787
HER17_03750		glycoside hydrolase family 1 protein	CDS	0.71718	0.013731	0.0483811	54.839	56.8309	48.7878	90.1976	96.643	76.955
HER17_03755		PTS sugar transporter subunit IIB	CDS	1.1264	0.00069828	0.00715696	23.9343	32.3954	24.5231	56.8764	61.9816	57.6547
HER17_03760		FCD domain-containing protein	CDS	0.336267	0.0255429	0.0742428	81.4227	90.9664	68.2632	96.3488	102.118	105.351
HER17_03765		GNAT family N-acetyltransferase	CDS	0.292328	0.0835988	0.169177	37.1461	28.1563	23.6884	34.5456	36.4744	37.9642
HER17_03770	aas	bifunctional acyl-ACP--phospholipid O-acyltransferase/long-chain-fatty-acid--ACP ligase	CDS	0.198003	0.261659	0.397275	147.411	136.135	198.728	187.479	179.386	186.351
HER17_03775	lplT	lysophospholipid transporter LplT	CDS	0.142073	0.429155	0.570338	73.6343	86.6902	108.247	95.1244	116.658	84.552
HER17_03780		GNAT family N-acetyltransferase	CDS	0.0445745	0.83264	0.888615	71.0204	134.821	112.46	86.4661	122.221	119.539
HER17_03785		entericidin A/B family lipoprotein	CDS	-0.51975	0.131773	0.236737	9.0687	8.25621	11.0294	4.1688	10.825	4.66083
HER17_03790		chemotaxis protein	CDS	0.59257	0.0163274	0.0544022	150.043	102.462	139.467	233.54	177.04	180.54
HER17_03795	hemW	radical SAM family heme chaperone HemW	CDS	0.363244	0.103056	0.198764	62.3784	41.9475	43.1836	64.7767	61.5017	63.4858
HER17_03800		XTP/dITP diphosphatase	CDS	0.308578	0.110608	0.209176	43.1741	38.4673	38.1757	50.1422	53.3074	44.9452
HER17_03805		YggU family protein	CDS	0.395301	0.0488354	0.116622	19.7022	16.3273	18.2631	21.7769	26.7337	22.873
HER17_03810		YggT family protein	CDS	-0.0450337	0.760596	0.835514	93.2653	93.3914	122.655	92.9962	114.134	92.6417
HER17_03815		pyrroline-5-carboxylate reductase	CDS	0.243952	0.0839526	0.169572	184.432	183.765	204.233	217.798	225.317	234.766
HER17_03820		YggS family pyridoxal phosphate-dependent enzyme	CDS	-0.314253	0.047077	0.113676	67.055	76.5273	58.446	48.2181	57.1824	57.0592
HER17_03825		type IV pilus twitching motility protein PilT	CDS	-0.792681	0.000499911	0.00598493	46.4282	28.9523	29.7099	19.5321	20.6368	20.4912
HER17_03830		diguanylate cyclase	CDS	-0.699882	0.00997836	0.0389831	75.8214	47.4454	33.9229	31.1931	29.7555	35.8288
HER17_03835		HAMP domain-containing protein	CDS	-0.00240664	0.984895	0.99061	35.528	34.2466	35.7313	32.126	34.4836	38.7034
HER17_03840	nsrR	nitric oxide-sensing transcriptional repressor NsrR	CDS	-0.285256	0.0958006	0.187822	142.734	149.13	120.032	94.8037	124.07	119.087
HER17_03845	rnr	ribonuclease R	CDS	0.46859	0.0164321	0.0545693	1387.71	1462.5	1756.88	1917.62	1912.42	2545.02
HER17_03850	rlmB	23S rRNA (guanosine(2251)-2'-O)-methyltransferase RlmB	CDS	0.395191	0.0250609	0.0733631	155.039	244.835	193.979	251.469	260.494	269.014
HER17_03855		HAMP domain-containing protein	CDS	0.573983	0.0404566	0.102314	140.049	70.1222	148.967	198.586	166.712	169.35
HER17_03860		DUF350 domain-containing protein	CDS	-0.162213	0.37404	0.516526	19.9156	20.8997	30.0875	22.4182	21.8278	19.1156
HER17_03865	bsmA	biofilm peroxide resistance protein BsmA	CDS	-0.414685	0.0934768	0.184365	8.81975	10.1074	5.14706	5.50981	7.11002	5.42052
HER17_03870		hypothetical protein	CDS	-1.7926	7.75e-06	0.00122659	139.516	140.911	107.81	29.2399	43.4245	39.3399
HER17_03875		hypothetical protein	CDS	-0.802695	0.00262737	0.0162509	87.1484	56.0534	62.818	38.4229	35.6034	44.0828
HER17_03880	prfH	peptide chain release factor H	CDS	-0.0462935	0.825493	0.883806	49.7178	34.6724	35.5127	35.7117	40.8471	39.5452
HER17_03885		RNA ligase RtcB family protein	CDS	-0.166796	0.454813	0.591561	62.6985	45.7053	30.0477	41.9503	43.2112	38.1901
HER17_03890		HAMP domain-containing protein	CDS	-0.486468	0.00399979	0.0212362	68.9577	66.6235	54.6701	42.65	43.3889	49.7497
HER17_03895	yjfP	esterase	CDS	0.285426	0.0436857	0.107424	38.9954	38.8005	46.7011	50.9876	49.5569	51.187
HER17_03900	rpsF	30S ribosomal protein S6	CDS	-0.638375	0.0087411	0.0354454	1898.63	1793.12	1078.06	1060.33	1077.04	926.93
HER17_03905	priB	primosomal replication protein N	CDS	0.00387123	0.985443	0.990775	1257.17	1166.79	799.583	1252.83	889.606	1089.83
HER17_03910	rpsR	30S ribosomal protein S18	CDS	-0.580782	0.00388016	0.0206809	511.937	517.364	437.043	344.174	349.049	287.185
HER17_03915	rplI	50S ribosomal protein L9	CDS	-0.123162	0.435624	0.575535	593.093	681.711	644.416	624.416	604.69	533.08
HER17_03920		DUF488 family protein	CDS	0.180929	0.298742	0.438169	6.84598	7.4417	7.0946	6.47184	8.42538	9.30113
HER17_03925		Opacity-associated protein A	CDS	0.175029	0.216562	0.346272	105.108	122.751	126.828	123.694	125.794	150.933
HER17_03930		peptidylprolyl isomerase	CDS	0.252293	0.233371	0.365626	50.9625	67.6972	72.3172	83.2885	75.9884	68.2083
HER17_03935	ytfE	iron-sulfur cluster repair protein YtfE	CDS	-1.61526	4.97e-06	0.00106298	236.106	191.022	194.177	57.2845	76.9305	68.5368
HER17_03940	ipdC	indolepyruvate decarboxylase	CDS	-0.520339	0.198268	0.323734	481.939	614.218	253.021	223.978	240.23	476.411
HER17_03945		DUF2502 domain-containing protein	CDS	1.03617	0.00016687	0.0035586	4.90777	3.31359	4.80922	10.2325	9.02973	7.49429
HER17_03950		flavodoxin family protein	CDS	-0.217906	0.101273	0.19621	41.9472	44.391	42.7862	32.5924	39.5317	38.8676
HER17_03955		helix-turn-helix transcriptional regulator	CDS	-0.392177	0.0394127	0.100663	29.6244	37.5787	28.279	21.0481	29.08	22.5855
HER17_03960		bifunctional 2',3'-cyclic-nucleotide 2'-phosphodiesterase/3'-nucleotidase	CDS	0.451403	0.0778817	0.160727	1087.6	1003.3	1185.67	1427.83	1470.62	1581.83
HER17_03965	cysQ	3'(2'),5'-bisphosphate nucleotidase CysQ	CDS	0.672778	0.00295489	0.0175894	119.565	136.376	212.023	250.04	248.851	247.086
HER17_03970		YtfJ family protein	CDS	-0.610326	0.0504288	0.118882	144.121	167.549	111.169	89.0315	81.6764	106.275
HER17_03975		DUF1107 domain-containing protein	CDS	0.21506	0.612024	0.724195	249.727	283.155	280.883	451.571	273.007	220.106
HER17_03980		HlyC/CorC family transporter	CDS	-0.466103	0.0498138	0.117953	107.669	88.5414	57.4921	64.6309	46.9973	72.0683
HER17_03985	msrA	peptide-methionine (S)-S-oxide reductase MsrA	CDS	0.104224	0.491553	0.624895	190.834	238.227	249.285	201.123	261.009	266.981
HER17_03990		outer membrane protein assembly factor	CDS	-0.13192	0.304439	0.44447	382.824	400.648	407.969	340.996	340.09	406.231
HER17_03995		translocation/assembly module TamB	CDS	0.0204311	0.888906	0.930033	831.12	628.879	758.884	789.185	718.255	743.105
HER17_04000		gamma-glutamylcyclotransferase	CDS	-0.699571	0.000374708	0.00521672	170.118	231.34	198.708	107.485	134.628	127.403
HER17_04005	ppa	inorganic diphosphatase	CDS	0.0116619	0.930203	0.95869	497.569	469.049	375.914	436.237	472.603	444.586
HER17_04010		HAMP domain-containing protein	CDS	0.312134	0.246999	0.380835	9.01535	10.4776	8.16773	10.8156	12.407	11.108
HER17_04015	plsY	glycerol-3-phosphate 1-O-acyltransferase PlsY	CDS	0.22954	0.223601	0.354447	73.6698	87.1345	84.8768	78.0702	94.5278	115.412
HER17_04020	folB	bifunctional dihydroneopterin aldolase/7,8-dihydroneopterin epimerase	CDS	-0.248775	0.204868	0.332097	20.5557	22.3066	13.5135	17.8996	14.6822	14.9064
HER17_04025	bacA	undecaprenyl-diphosphate phosphatase	CDS	0.516901	0.00546395	0.0264173	22.8851	26.12	25.934	41.4256	30.4487	35.3977
HER17_04030		multifunctional CCA addition/repair protein	CDS	0.22667	0.21646	0.346256	62.5029	76.8975	87.1622	77.3122	95.5232	92.231
HER17_04035		SH3 domain-containing protein	CDS	-0.40474	0.0259878	0.0750486	37.8752	39.2818	37.0032	27.6073	33.9859	24.6182
HER17_04040		inorganic triphosphatase	CDS	0.264861	0.0995801	0.193545	201.77	221.566	289.885	255.55	295.368	305.993
HER17_04045	glnE	bifunctional [glutamate--ammonia ligase]-adenylyl-L-tyrosine phosphorylase/[glutamate--ammonia-ligase] adenylyltransferase	CDS	0.882058	0.000268735	0.00439512	368.58	289.43	485.116	791.605	648.168	667.032
HER17_04050	hldE	bifunctional D-glycero-beta-D-manno-heptose-7-phosphate kinase/D-glycero-beta-D-manno-heptose 1-phosphate adenylyltransferase HldE	CDS	0.474463	0.0062221	0.0285596	260.147	259.034	288.315	416.676	311.241	394.056
HER17_04055	ligA	NAD-dependent DNA ligase LigA	CDS	0.59661	0.00163936	0.0121222	233.795	182.377	259.122	360.207	329.052	331.904
HER17_04060		cytoplasmic protein	CDS	0.0119039	0.929776	0.958481	23.5608	21.4735	23.0525	23.2053	24.5829	20.8608
HER17_04065		hypothetical protein	CDS	-0.623111	0.0103629	0.0399379	12.5539	14.1985	14.7059	7.57963	12.3359	6.93991
HER17_04070		SlyX family protein	CDS	-0.326053	0.238537	0.372355	86.4905	40.6331	45.4889	36.1782	56.4003	45.0684
HER17_04075		PAS domain-containing protein	CDS	-0.0204033	0.941305	0.965476	76.9595	67.8453	42.4285	69.4411	43.0334	72.1915
HER17_04080	garD	galactarate dehydratase	CDS	0.67403	0.0196661	0.0620792	157.44	232.655	172.834	292.311	309.446	296.404
HER17_04085		MFS transporter	CDS	1.45004	0.000726511	0.00734928	47.1928	57.5528	64.7059	181.124	163.602	118.266
HER17_04090		glucarate dehydratase	CDS	1.26483	0.000844188	0.00812626	133.452	211.774	243.84	452.271	574.33	388.861
HER17_04095	gudD	glucarate dehydratase	CDS	1.45169	2.67e-05	0.00172971	124.188	161.366	208.685	513.112	484.424	354.346
HER17_04100	garL	2-dehydro-3-deoxyglucarate aldolase	CDS	1.16571	0.000186877	0.00378536	159.093	221.548	252.107	474.193	568.251	377.055
HER17_04105	garR	2-hydroxy-3-oxopropionate reductase	CDS	1.2043	7.6e-05	0.00247969	344.468	361.829	532.035	989.725	983.512	880.178
HER17_04110		glycerate kinase	CDS	1.14359	0.000162242	0.00353786	56.1548	66.0312	57.0748	151.418	127.181	117.486
HER17_04115	barA	two-component sensor histidine kinase BarA	CDS	0.214228	0.17987	0.300651	181.214	119.53	148.112	183.719	158.838	178.179
HER17_04120	rlmD	23S rRNA (uracil(1939)-C(5))-methyltransferase RlmD	CDS	-0.076833	0.548275	0.672499	252.501	284.784	229.154	252.46	232.373	241.87
HER17_04125	relA	GTP diphosphokinase	CDS	0.460484	0.0117758	0.0434627	615.373	495.761	735.473	853.875	780.236	906.829
HER17_04130	mazG	nucleoside triphosphate pyrophosphohydrolase	CDS	-0.218095	0.190385	0.313808	58.0397	87.2826	66.5342	60.0832	64.6123	57.4288
HER17_04135	pyrG	CTP synthase (glutamine hydrolyzing)	CDS	0.327365	0.0403565	0.102243	1101.95	934.858	852.246	1348.39	1174.29	1102.32
HER17_04140	eno	phosphopyruvate hydratase	CDS	-0.40285	0.0630756	0.138036	2490.46	2590.54	2522.7	1611.46	2112.19	2027.46
HER17_04145		SDR family NAD(P)-dependent oxidoreductase	CDS	1.20807	0.000164662	0.00355437	99.9513	195.502	105.048	309.22	311.241	304.822
HER17_04150		TetR/AcrR family transcriptional regulator	CDS	0.754372	0.0516393	0.120803	37.395	122.27	48.5096	115.21	124.017	111.942
HER17_04155		TonB-dependent siderophore receptor	CDS	0.0981204	0.57989	0.696977	8.19739	9.99631	7.39269	8.59997	9.59853	9.17793
HER17_04160		ABC transporter substrate-binding protein	CDS	-0.024222	0.889142	0.930052	9.33542	8.47835	6.41892	6.76336	8.3365	8.70569
HER17_04165		type 1 glutamine amidotransferase domain-containing protein	CDS	-0.0123271	0.938821	0.96478	81.1026	75.1574	81.5779	69.2662	83.6494	82.8683
HER17_04170		coniferyl aldehyde dehydrogenase	CDS	-0.149957	0.256764	0.391932	149.349	145.206	149.742	121.07	126.381	152.966
HER17_04175		LysR family transcriptional regulator	CDS	0.167909	0.203431	0.330469	12.9807	11.7734	11.9833	14.3721	12.7092	14.2083
HER17_04180		MFS transporter	CDS	0.186527	0.431192	0.571733	55.8881	57.923	59.0024	65.214	58.9777	72.479
HER17_04185		glycoside hydrolase family 105 protein	CDS	0.5198	0.0319282	0.0873629	129.273	101.722	151.212	205.641	174.587	167.79
HER17_04190		SDR family oxidoreductase	CDS	0.383494	0.0100649	0.0392138	38.1597	37.3936	38.9905	51.7164	46.5529	51.1665
HER17_04195		MBL fold metallo-hydrolase	CDS	-0.140274	0.438092	0.577666	15.7013	19.5483	20.946	12.623	19.5881	18.7049
HER17_04200		LysR family transcriptional regulator	CDS	-0.185814	0.242457	0.376822	100.342	126.231	90.163	81.4519	91.0794	105.906
HER17_04205		MBL fold metallo-hydrolase	CDS	-0.336194	0.0518021	0.120985	169.033	166.476	212.56	115.094	160.189	158.797
HER17_04210	queE	7-carboxy-7-deazaguanine synthase QueE	CDS	0.335784	0.0347148	0.0920683	26.2281	26.3606	22.1185	33.5836	34.928	25.7886
HER17_04215	queD	6-carboxytetrahydropterin synthase QueD	CDS	0.206836	0.303022	0.443382	12.1983	20.1777	13.5533	17.783	20.6191	14.5985
HER17_04220		glycoside hydrolase family 28 protein	CDS	0.433845	0.024659	0.0728058	10.0289	11.8475	9.61845	13.206	13.0113	16.3232
HER17_04225		carbohydrate ABC transporter substrate-binding protein	CDS	0.243301	0.215173	0.344697	11.3803	12.0141	13.4936	13.4393	16.0509	14.1467
HER17_04230		hypothetical protein	CDS	0.54194	0.10137	0.196309	195.831	119.622	212.977	269.922	238.132	261.314
HER17_04235		EAL domain-containing protein	CDS	-1.07415	0.0218031	0.0667761	14.8656	13.9578	13.4539	6.0054	9.95403	4.06539
HER17_04240		metal-dependent phosphohydrolase	CDS	0.242187	0.281052	0.418543	74.2211	59.1818	63.5533	81.6268	92.8569	58.476
HER17_04245	cysJ	NADPH-dependent assimilatory sulfite reductase flavoprotein subunit	CDS	0.512593	0.0443199	0.108552	75.3413	122.547	79.0342	134.947	124.781	135.349
HER17_04250	cysI	assimilatory sulfite reductase (NADPH) hemoprotein subunit	CDS	0.374147	0.0698925	0.148988	119.067	111.311	100.119	146.637	139.09	142.638
HER17_04255		phosphoadenylyl-sulfate reductase	CDS	0.787806	0.00319985	0.0184058	22.3339	25.6572	27.1463	42.9124	45.4686	41.3315
HER17_04260		ABC transporter substrate-binding protein	CDS	-0.0436613	0.844761	0.896607	5.35231	5.18327	4.05406	4.1688	5.54582	4.41444
HER17_04265		ABC transporter ATP-binding protein	CDS	0.46229	0.0236346	0.0705151	3.48523	4.1281	5.28617	5.27659	5.95465	6.50874
HER17_04270		ABC transporter ATP-binding protein	CDS	0.444512	0.0125885	0.045519	2.95177	2.90633	3.37838	3.70236	4.71039	4.12699
HER17_04275		ABC transporter permease	CDS	0.432495	0.0260657	0.0752226	2.13381	1.92521	2.22576	2.97355	2.36408	3.16197
HER17_04280		ABC transporter permease	CDS	-0.11918	0.496459	0.629447	2.89843	3.85043	2.80207	2.91524	2.86178	3.01825
HER17_04285		phosphodiesterase	CDS	0.134687	0.416631	0.558207	3.46744	3.99852	3.71622	3.81897	3.91051	4.53764
HER17_04290	cobA	uroporphyrinogen-III C-methyltransferase	CDS	-0.812031	0.00158692	0.0118575	10.4379	9.44096	15.9976	6.20947	6.96782	7.22737
HER17_04295	cysD	sulfate adenylyltransferase subunit CysD	CDS	-0.824582	0.0281891	0.0793155	23.1341	17.6231	56.1209	18.5409	17.1352	19.0129
HER17_04300	cysN	sulfate adenylyltransferase subunit CysN	CDS	-0.910726	0.0193565	0.0614635	54.2699	34.8575	116.037	33.9917	33.7193	41.3931
HER17_04305	cysC	adenylyl-sulfate kinase	CDS	-0.670013	0.0325809	0.0885907	14.6166	10.237	27.6232	11.6027	11.1272	10.2456
HER17_04310		DUF3561 family protein	CDS	-0.482446	0.00854629	0.0350815	17.5328	17.9378	18.8196	10.5532	15.2332	13.0175
HER17_04315		amino acid ABC transporter ATP-binding protein	CDS	0.197362	0.20521	0.332097	14.4388	13.9948	15.3219	16.2379	18.2728	15.6456
HER17_04320		amino acid ABC transporter permease	CDS	0.0785291	0.669809	0.770595	8.19739	10.348	9.49921	9.91183	11.2516	8.43877
HER17_04325		basic amino acid ABC transporter substrate-binding protein	CDS	-0.34745	0.0361779	0.0946135	21.996	24.9537	23.5692	20.9314	18.7705	15.7483
HER17_04330	ftsB	cell division protein FtsB	CDS	0.0336147	0.84542	0.896607	44.3299	44.9464	29.2131	41.6297	41.5403	38.1285
HER17_04335	ispD	2-C-methyl-D-erythritol 4-phosphate cytidylyltransferase	CDS	-0.126792	0.367809	0.511224	44.7211	41.7438	37.5596	32.7673	41.1848	39.6068
HER17_04340	ispF	2-C-methyl-D-erythritol 2,4-cyclodiphosphate synthase	CDS	0.155146	0.240162	0.374344	120.222	115.994	95.6877	121.653	129.402	118.533
HER17_04345	truD	tRNA pseudouridine(13) synthase TruD	CDS	0.0990551	0.429841	0.570895	268.985	282.673	258.446	310.444	273.523	283.736
HER17_04350		protein-L-isoaspartate(D-aspartate) O-methyltransferase	CDS	0.736155	0.00267772	0.0164197	54.3055	102.703	94.8331	147.453	142.218	129.826
HER17_04355	nlpD	murein hydrolase activator NlpD	CDS	-0.0426763	0.786544	0.855175	1226.44	1253.41	1679.17	1309.94	1400.64	1327.21
HER17_04360	rpoS	RNA polymerase sigma factor RpoS	CDS	-0.188408	0.322316	0.463676	1973.38	1775.79	2616.56	1629.62	1981.26	1975.47
HER17_04365	proS	proline--tRNA ligase	CDS	0.202958	0.365686	0.509599	290.447	180.73	169.555	284.265	185.234	268.09
HER17_04370	tsaA	tRNA (N6-threonylcarbamoyladenosine(37)-N6)-methyltransferase TrmO	CDS	0.301405	0.0935223	0.18437	33.9276	28.0822	34.4396	37.4317	38.6074	42.8098
HER17_04375	rcsF	Rcs stress response system protein RcsF	CDS	-0.342206	0.0739155	0.154709	40.3646	42.0956	45.0318	28.5985	41.1848	30.7368
HER17_04380		MetQ/NlpA family lipoprotein	CDS	-0.843526	6.66e-05	0.00231347	587.296	513.496	493.323	278.289	300.15	309.914
HER17_04385	metI	methionine ABC transporter permease MetI	CDS	-0.0258833	0.904774	0.941106	67.464	56.183	35.9698	55.9435	40.065	60.8166
HER17_04390	metN	methionine ABC transporter ATP-binding protein MetN	CDS	-0.924753	0.000499191	0.00598493	61.5071	67.5676	39.3482	27.4907	29.0444	32.1741
HER17_04395	gmhB	D-glycero-beta-D-manno-heptose 1,7-bisphosphate 7-phosphatase	CDS	0.673375	0.000925121	0.00853989	52.3317	48.2785	53.9746	88.3027	64.4701	93.7915
HER17_04430		MFS transporter	CDS	-0.242096	0.155051	0.269495	22.6184	20.6961	22.039	21.3104	16.7797	17.2061
HER17_04435	pssA	CDP-diacylglycerol--serine O-phosphatidyltransferase	CDS	-0.540693	0.00290078	0.0173641	409.443	457.609	365.938	252.693	312.646	282.237
HER17_04440		bifunctional acetate--CoA ligase family protein/GNAT family N-acetyltransferase	CDS	0.424576	0.0651764	0.141441	772.475	717.383	894.555	931.274	1164.21	1104.78
HER17_04445		DTW domain-containing protein	CDS	0.0121359	0.93981	0.965101	27.9351	29.4706	24.0262	26.0331	26.6804	29.4022
HER17_04450	trxC	thioredoxin TrxC	CDS	0.711927	0.0494914	0.11758	11.2025	13.421	9.75756	10.7572	30.0576	15.3787
HER17_04455		tRNA/rRNA methyltransferase	CDS	0.582775	0.00986149	0.0386324	276.026	340.485	250.557	468.625	319.56	510.494
HER17_04460		DUF3574 domain-containing protein	CDS	0.646496	0.00116156	0.00982149	51.0337	45.15	40.5604	72.1523	62.3016	79.6242
HER17_04465		NupC/NupG family nucleoside CNT transporter	CDS	-0.294821	0.115452	0.215384	12.8384	10.237	8.64468	9.0081	8.4076	8.4593
HER17_04470	emrB	multidrug efflux MFS transporter permease subunit EmrB	CDS	0.89614	0.000218639	0.00402092	45.8592	42.6694	44.6741	93.8125	91.1861	62.9315
HER17_04475	emrA	multidrug efflux MFS transporter periplasmic adaptor subunit EmrA	CDS	0.608733	0.0162788	0.0544022	88.6421	50.759	62.6988	130.049	87.8799	90.3421
HER17_04480	mprA	transcriptional repressor MprA	CDS	-0.514516	0.00574419	0.0270979	112.754	94.5762	80.0676	62.4737	71.8646	66.8326
HER17_04485	ygaH	L-valine transporter subunit YgaH	CDS	-0.596347	0.00450761	0.0228714	8.99757	9.38542	6.41892	4.92676	5.52804	5.93383
HER17_04490		AzlC family ABC transporter permease	CDS	-0.500787	0.0231384	0.0696924	21.9605	32.0807	25.0994	16.3254	17.6506	21.9285
HER17_04495		MFS transporter	CDS	-0.0685111	0.731199	0.816851	22.6362	25.9164	23.3903	22.0392	23.0898	23.4684
HER17_04500		lactonase family protein	CDS	-0.00529835	0.980173	0.988033	128.1	108.275	211.487	148.065	155.905	142.227
HER17_04505	proX	glycine betaine/L-proline ABC transporter substrate-binding protein ProX	CDS	-0.215339	0.362702	0.507095	213.221	248.556	252.623	187.188	188.362	239.776
HER17_04510	proW	glycine betaine/L-proline ABC transporter permease ProW	CDS	0.310015	0.243317	0.377335	65.1879	77.712	67.6272	85.2708	80.2722	95.4546
HER17_04515	proV	glycine betaine/L-proline ABC transporter ATP-binding protein ProV	CDS	0.0381228	0.866335	0.91425	53.1675	61.866	53.1797	61.6282	52.2054	58.9071
HER17_04520		VOC family protein	CDS	0.342126	0.415747	0.557547	79.4311	152.851	190.203	140.281	227.574	167.605
HER17_04525	hpxZ	oxalurate catabolism protein HpxZ	CDS	-0.011757	0.957225	0.975165	56.386	97.3529	63.8911	56.9638	81.4809	77.3657
HER17_04530		AtzE family amidohydrolase	CDS	0.586987	0.00177646	0.0127392	43.8676	57.2196	48.4897	71.8899	70.9047	81.8828
HER17_04535	hpxX	oxalurate catabolism protein HpxX	CDS	-0.345008	0.111239	0.209924	4.2854	5.20178	5.84261	2.85694	5.01257	4.12699
HER17_04540		gamma-glutamyltransferase family protein	CDS	0.584474	0.00364509	0.0198772	26.7971	27.1751	31.9158	43.6412	37.8076	47.3475
HER17_04545		MurR/RpiR family transcriptional regulator	CDS	0.0716812	0.624175	0.7339	13.2474	17.8082	17.1304	15.8589	18.2905	16.4669
HER17_04550		transporter substrate-binding domain-containing protein	CDS	0.301361	0.0697342	0.148799	13.7275	13.4025	13.0962	14.2264	16.5308	18.787
HER17_04555		amino acid ABC transporter permease	CDS	0.355421	0.0732125	0.153937	2.88065	3.94299	3.53736	3.96473	4.72817	4.53764
HER17_04560		amino acid ABC transporter permease	CDS	0.302845	0.197765	0.32323	4.92555	3.31359	2.7822	5.10167	4.40822	4.12699
HER17_04565		amino acid ABC transporter ATP-binding protein	CDS	0.740202	0.00151489	0.0116213	5.69016	4.86857	6.39905	11.865	8.67423	7.84333
HER17_04570		alanine--glyoxylate aminotransferase family protein	CDS	0.560651	0.0119072	0.0436462	10.1712	9.47798	14.1097	17.4332	17.7751	14.5779
HER17_04575	hpxK	allantoate amidohydrolase	CDS	0.723733	0.000725054	0.00734928	20.8402	25.361	25	38.6853	37.2388	41.66
HER17_04580		amidohydrolase	CDS	0.168302	0.348725	0.491898	55.5147	81.8401	59.5589	63.4357	75.9706	81.8417
HER17_04585		pyridoxal phosphate-dependent aminotransferase	CDS	-0.196912	0.214478	0.344099	26.8505	29.341	27.663	24.6921	24.5651	23.8996
HER17_04590		methylthioribulose 1-phosphate dehydratase	CDS	0.518573	0.0142215	0.0493223	22.6717	17.438	25.6558	33.9626	31.6396	28.622
HER17_04595	mtnC	acireductone synthase	CDS	0.16655	0.389823	0.532813	26.886	21.0663	36.8442	31.1348	34.4303	29.587
HER17_04600		acireductone dioxygenase	CDS	0.533232	0.13823	0.246369	17.6039	15.087	45.7075	41.0175	42.6957	29.7102
HER17_04605	tssI	type VI secretion system tip protein VgrG	CDS	-0.152226	0.44578	0.584739	20.9647	17.3454	27.345	19.6779	20.7257	18.6639
HER17_04610		DUF4123 domain-containing protein	CDS	-0.283438	0.243826	0.377988	9.28208	10.8293	16.4348	9.59115	11.0028	9.40379
HER17_04615		hypothetical protein	CDS	-0.107441	0.585653	0.70193	4.14315	3.75787	5.84261	4.57693	3.99939	4.18859
HER17_04620		hypothetical protein	CDS	-0.581347	0.0107858	0.0408675	18.4041	17.1788	25.2385	12.1566	14.8422	13.6129
HER17_04625		DUF2235 domain-containing protein	CDS	-0.488123	0.0229787	0.0693091	128.313	96.5014	143.045	79.4112	85.5691	97.2614
HER17_04630		type VI secretion system PAAR protein	CDS	0.0472021	0.82778	0.885589	6.95267	6.33099	11.3275	7.95861	9.22526	8.21292
HER17_04635	mtnA	S-methyl-5-thioribose-1-phosphate isomerase	CDS	0.412522	0.0304983	0.0839934	31.0825	34.1541	43.124	48.3639	46.7662	49.0927
HER17_04640		S-methyl-5-thioribose kinase	CDS	-0.0695472	0.719699	0.807984	26.157	26.5828	39.3681	27.8989	30.5909	29.2585
HER17_04645		HNH nuclease family protein	CDS	-0.724064	0.000309612	0.00474387	91.9851	91.0219	77.1264	49.9381	57.449	50.0783
HER17_04650		acyl-CoA dehydrogenase	CDS	0.974519	0.0146735	0.0506169	124.917	129.896	238.891	314.905	378.822	276.344
HER17_04655	lpcA	D-sedoheptulose 7-phosphate isomerase	CDS	0.0980558	0.556146	0.678617	329.478	260.2	346.185	327.265	345.316	329.092
HER17_04660		class II glutamine amidotransferase	CDS	0.86486	0.000154589	0.00347431	225.277	249.112	311.725	475.943	408.471	547.227
HER17_04665		murein L,D-transpeptidase	CDS	-0.485234	0.00900255	0.0361625	87.5752	88.3933	71.6614	54.3984	63.8836	58.5992
HER17_04670		class I SAM-dependent methyltransferase	CDS	-0.333888	0.0743105	0.15512	32.9496	33.8394	50.0795	26.8785	32.9905	32.8106
HER17_04675		helix-turn-helix domain-containing protein	CDS	0.280465	0.0598799	0.133504	29.8734	30.3221	33.6844	37.2276	35.1768	41.6189
HER17_04680	dinB	DNA polymerase IV	CDS	-0.115024	0.394217	0.536929	37.2528	34.913	29.7297	33.0297	30.3598	30.7163
HER17_04685	pepD	beta-Ala-His dipeptidase	CDS	0.0413028	0.804877	0.868479	366.838	295.965	410.573	344.057	380.848	379.621
HER17_04690	gpt	xanthine phosphoribosyltransferase	CDS	-0.0612043	0.678684	0.77725	141.65	177.657	131.399	147.191	128.354	156.456
HER17_04695	frsA	esterase FrsA	CDS	0.490836	0.00253681	0.0159917	177.871	190.245	216.395	292.049	245.047	284.311
HER17_04700		5-carboxymethyl-2-hydroxymuconate isomerase	CDS	-0.42422	0.00656732	0.0292993	21.3559	23.0285	19.2965	15.9464	16.3175	15.1939
HER17_04705		sigma factor-binding protein Crl	CDS	-0.269617	0.132191	0.237389	130.803	140.393	114.209	100.897	128.691	90.0957
HER17_04710	proB	glutamate 5-kinase	CDS	0.437052	0.0162958	0.0544022	167.309	138.912	151.61	238.088	171.458	210.333
HER17_04715	proA	glutamate-5-semialdehyde dehydrogenase	CDS	0.501984	0.0114306	0.0426606	124.597	83.6543	122.615	177.742	160.775	130.072
HER17_04720		hypothetical protein	CDS	-0.382117	0.11469	0.214473	9.77997	8.88561	13.2552	7.02573	8.78088	8.64409
HER17_04730		tyrosine-type recombinase/integrase	CDS	-1.01896	0.000214493	0.00398584	30.1934	38.4488	25.8744	15.2759	19.2504	12.0935
HER17_04735		hypothetical protein	CDS	-1.25856	0.0277674	0.0785425	250.723	171.233	174.225	106.581	38.9274	103.77
HER17_04740		hypothetical protein	CDS	-0.321475	0.230815	0.362552	1.31585	1.16624	1.3911	0.670506	1.2087	1.17034
HER17_04745		hypothetical protein	CDS	0.0435003	0.783342	0.852451	3.12959	2.48057	2.84181	2.82779	3.00399	2.87452
HER17_04755		AlpA family transcriptional regulator	CDS	0.517301	0.0614102	0.135362	1.58258	2.35098	1.51033	1.98237	3.03954	2.73079
HER17_04760		hypothetical protein	CDS	0.680642	0.0252022	0.0736205	1.52923	2.0548	3.25914	2.97355	3.73276	4.20912
HER17_04765		ash family protein	CDS	-0.451354	0.0685761	0.146767	12.5184	11.7364	10.3339	8.16268	11.0916	6.01596
HER17_04770		host cell division inhibitor Icd-like protein	CDS	0.669496	0.0118843	0.0436199	2.27607	1.81414	1.80843	2.85694	3.83941	2.6692
HER17_04775		hypothetical protein	CDS	0.517963	0.107402	0.20475	2.89843	1.75861	2.60334	4.11049	3.30616	3.01825
HER17_04780		DNA primase	CDS	0.345607	0.0455528	0.111015	32.4695	34.0245	32.1145	45.6527	41.6647	38.0053
HER17_04785		hypothetical protein	CDS	-1.18109	0.00243211	0.0155344	329.532	301.648	352.981	153.021	137.81	143.213
HER17_04790		addiction module toxin RelE	CDS	-1.13023	0.000220568	0.00402573	203.21	214.051	193.84	80.1109	93.9056	105.125
HER17_04795		type II toxin-antitoxin system Phd/YefM family antitoxin	CDS	-0.995369	0.000230707	0.00409146	240.481	283.58	238.991	106.29	149.95	126.458
HER17_04800		hypothetical protein	CDS	-0.836333	0.00439551	0.0224987	35.2612	40.3184	28.8355	20.6108	24.4763	13.3871
HER17_04805		IS1182 family transposase	CDS	-0.290923	0.111379	0.210077	64.9568	83.8579	64.8848	55.0106	68.7184	50.9201
HER17_04810		prevent-host-death protein	CDS	-0.739979	0.0019901	0.0136968	17.6573	19.1411	19.217	9.03725	15.091	9.34219
HER17_04815		type II toxin-antitoxin system RelE/ParE family toxin	CDS	-0.233067	0.0778175	0.160685	24.6989	25.361	23.6089	19.6487	20.0858	22.9346
HER17_04820		EcsC family protein	CDS	-0.873888	0.00169637	0.0124713	65.6147	45.6868	66.3554	36.6154	32.1195	28.2319
HER17_04825		Hcp family type VI secretion system effector	CDS	-1.54825	0.00353861	0.0194897	5.08558	2.61015	4.17329	1.51593	1.75973	0.780227
HER17_04830		hypothetical protein	CDS	-1.17187	0.00119204	0.0100094	15.7013	13.6986	15.7591	7.02573	6.00797	7.02204
HER17_04835		LysR family transcriptional regulator	CDS	0.141242	0.379958	0.522	17.2661	21.2329	24.0461	19.3281	27.2136	22.3802
HER17_04840		alpha/beta hydrolase	CDS	-0.454781	0.0274872	0.0778531	4.88998	5.42392	3.69635	3.52744	3.51946	3.1825
HER17_04845	tssB	type VI secretion system contractile sheath small subunit	CDS	-1.30312	0.000145216	0.00336613	245.637	143.077	290.143	89.2647	86.7423	99.0888
HER17_04850	tssC	type VI secretion system contractile sheath large subunit	CDS	-1.22885	0.000185436	0.00377407	645.567	410.237	905.247	247.65	310.708	278.295
HER17_04855	tssE	type VI secretion system baseplate subunit TssE	CDS	-1.04268	0.000433695	0.00562488	59.0177	44.5946	86.2679	26.9077	30.0576	35.1718
HER17_04860	tssF	type VI secretion system baseplate subunit TssF	CDS	-1.19248	0.000194892	0.00386549	112.203	76.5458	134.996	44.37	48.9703	48.2919
HER17_04865	tssG	type VI secretion system baseplate subunit TssG	CDS	-1.27711	0.000110549	0.00286357	32.0427	26.8049	48.3705	12.7979	15.3043	16.0973
HER17_04870	tagH	type VI secretion system-associated FHA domain protein TagH	CDS	-0.683228	0.0355744	0.0935071	55.4791	40.7257	93.4023	40.6093	33.3105	44.165
HER17_04875	tssJ	type VI secretion system lipoprotein TssJ	CDS	-1.08976	0.000542646	0.00624239	22.9918	16.4013	31.101	8.94979	11.5538	12.5658
HER17_04880	tssK	type VI secretion system baseplate subunit TssK	CDS	-0.581937	0.0517491	0.120927	44.9879	30.896	67.7266	34.0209	23.1965	38.7444
HER17_04885		DotU family type IV/VI secretion system protein	CDS	0.0734122	0.765323	0.83822	30.4602	29.7112	62.6391	45.7985	41.878	41.5368
HER17_04890	tssH	type VI secretion system ATPase TssH	CDS	-0.300267	0.224027	0.354654	187.153	154.128	333.446	184.739	168.614	194.584
HER17_04895		sigma-54-dependent Fis family transcriptional regulator	CDS	-0.161486	0.430967	0.571733	64.53	59.7927	105.604	65.0682	64.1502	76.339
HER17_04900	tagO	type VI secretion system-associated protein TagO	CDS	0.359157	0.109646	0.207909	21.9427	20.7701	38.752	34.8955	31.1064	38.4775
HER17_04905	tssA	type VI secretion system protein TssA	CDS	0.850056	0.0065116	0.0291115	48.0641	39.3743	79.3919	132.206	74.3353	94.2432
HER17_04910	tssM	type VI secretion system membrane subunit TssM	CDS	0.370208	0.108403	0.206193	150.772	137.949	259.956	247.183	214.954	247.044
HER17_04915		hypothetical protein	CDS	0.0485605	0.756758	0.833819	83.0053	75.7868	115.7	92.9088	91.4882	99.4789
HER17_04920		sel1 repeat family protein	CDS	0.562046	0.00536022	0.0261525	38.9421	30.3592	50.2782	61.7157	59.1021	55.7246
HER17_04925		Hcp family type VI secretion system effector	CDS	0.26143	0.514149	0.644195	536.92	648.686	957.89	736.332	935.359	897.59
HER17_04930		type VI secretion system tip protein VgrG	CDS	0.492445	0.299113	0.438346	35.119	24.4169	57.1542	63.8438	62.4616	37.8615
HER17_04935		phospholipase	CDS	0.0165615	0.965742	0.979725	36.9505	33.6172	73.1121	50.8418	57.5556	36.9171
HER17_04940		hypothetical protein	CDS	-0.1263	0.616145	0.727459	49.0599	38.5043	79.7099	51.9496	50.9255	50.3657
HER17_04945		DUF4123 domain-containing protein	CDS	-1.22246	0.00555293	0.0266386	19.9689	15.9941	25.2186	10.4949	7.5544	8.21292
HER17_04950		DUF4123 domain-containing protein	CDS	-0.161986	0.601041	0.713966	28.3797	26.2866	39.3681	27.724	28.7956	27.5133
HER17_04955		hypothetical protein	CDS	0.259165	0.400709	0.543347	84.09	82.6732	139.408	129.408	117.76	119.252
HER17_04960		hypothetical protein	CDS	-0.798872	0.0853902	0.171862	6.56147	8.27472	8.28697	5.4515	2.68403	5.2152
HER17_04965		type I toxin-antitoxin system SymE family toxin	CDS	-0.720759	0.0423689	0.105527	0.640143	0.536839	0.516693	0.437286	0.302176	0.307984
HER17_04970		hypothetical protein	CDS	1.32337	2.27e-05	0.00166925	1.76039	1.79563	2.24563	5.18913	5.35029	3.98326
HER17_04975		type IV secretion protein Rhs	CDS	-0.0837953	0.753607	0.831848	8.65972	11.2551	12.0231	12.04	11.5893	6.52927
HER17_04980		hypothetical protein	CDS	-0.288157	0.522382	0.651492	13.7809	13.9763	15.4014	19.0948	5.10144	11.3133
HER17_04985		type I toxin-antitoxin system SymE family toxin	CDS	0.182013	0.472434	0.609288	1.01356	1.48093	1.45072	1.66169	1.19093	1.64258
HER17_04990		RHS repeat protein	CDS	-0.712225	0.0344276	0.0915641	1.13803	0.777491	0.63593	0.612201	0.568802	0.390113
HER17_04995		L-tyrosine/L-tryptophan isonitrile synthase family protein	CDS	-1.25417	9.77e-05	0.00278445	27.4373	22.8804	27.5636	9.59115	9.93626	13.0996
HER17_05000		hypothetical protein	CDS	-0.984733	0.00181318	0.0129375	2.52501	2.64717	2.24563	1.04949	1.45755	1.21141
HER17_05005		bacteriocin immunity protein	CDS	-0.347319	0.0238634	0.0709758	26.886	33.4876	26.4706	21.7477	22.361	24.146
HER17_05010	grxB	glutaredoxin 2	CDS	-0.138658	0.485623	0.619938	81.0315	101.888	137.301	85.5332	119.093	86.1945
HER17_05015		LysR family transcriptional regulator	CDS	0.606302	0.000867951	0.00822878	13.4964	12.8101	12.7584	20.9023	19.8192	18.7665
HER17_05020		MFS transporter	CDS	0.64178	0.000682252	0.00705123	5.67238	5.94225	6.02147	9.59115	8.35428	9.58858
HER17_05025		GGDEF domain-containing protein	CDS	-0.814219	0.0121737	0.0443568	94.2256	88.6339	92.2298	41.688	62.5682	52.1315
HER17_05030		MarC family NAAT transporter	CDS	-0.364767	0.0476966	0.11484	43.7609	58.2933	68.9786	39.8222	50.7656	42.1939
HER17_05035		SRPBCC family protein	CDS	-0.446537	0.019104	0.0608423	44.2944	65.1241	57.2735	37.869	46.784	37.6357
HER17_05040		hypothetical protein	CDS	0.459637	0.0577067	0.130295	5.79685	7.46021	5.30604	7.28811	9.26081	8.95208
HER17_05045	pncC	nicotinamide-nucleotide amidase	CDS	0.363516	0.0463409	0.112407	57.364	58.0156	83.7242	83.4342	86.5112	86.1945
HER17_05050	recA	recombinase RecA	CDS	0.126865	0.398234	0.540946	398.863	358.053	514.607	465.127	472.763	450.499
HER17_05055	recX	recombination regulator RecX	CDS	0.42537	0.024092	0.0714071	28.4508	20.0667	28.1002	37.4026	35.2835	30.2235
HER17_05060	alaS	alanine--tRNA ligase	CDS	0.341752	0.0417272	0.104416	825.643	586.098	701.014	974.42	825.154	877.94
HER17_05065	csrA	carbon storage regulator CsrA	CDS	-0.401338	0.0656744	0.142195	149.918	160.015	123.688	103.433	115.271	109.601
HER17_05090	yqaB	fructose-1-phosphate/6-phosphogluconate phosphatase	CDS	-0.255845	0.0647533	0.140843	66.1482	64.8094	65.2822	51.6581	59.8842	52.7885
HER17_05095		DedA family protein	CDS	0.14998	0.261342	0.397127	56.9728	55.461	51.2918	66.9048	58.8355	55.9505
HER17_05100		glutamate--cysteine ligase	CDS	0.0761588	0.545504	0.67151	224.032	211.2	209.619	239.196	243.305	197.315
HER17_05105	luxS	S-ribosylhomocysteine lyase	CDS	-0.478074	0.0115541	0.0429411	384.548	344.317	483.645	247.766	346.4	276.282
HER17_05110		inner membrane protein YpjD	CDS	-0.504712	0.00362516	0.0198132	39.4044	43.2063	40.4412	28.2487	34.1281	24.3308
HER17_05115	ffh	signal recognition particle protein	CDS	0.318826	0.057605	0.130267	418.76	347.39	345.728	531.857	364.3	490.763
HER17_05120	rpsP	30S ribosomal protein S16	CDS	-0.194731	0.209349	0.337624	560.943	667.864	559.817	555.674	567.913	439.206
HER17_05125	rimM	ribosome maturation factor RimM	CDS	-0.109836	0.499167	0.631698	1261.47	1181.21	976.193	1234.46	938.292	995.549
HER17_05130	trmD	tRNA (guanosine(37)-N1)-methyltransferase TrmD	CDS	-0.154641	0.350586	0.493871	1439.66	1573.1	1237.44	1455.41	1271.68	1091.15
HER17_05135	rplS	50S ribosomal protein L19	CDS	-0.93105	0.000860321	0.00822597	648.625	768.549	527.941	365.309	399.974	254.888
HER17_05140		DNA-binding transcriptional regulator	CDS	-1.27311	0.000592767	0.00647951	10.8291	8.77454	6.79651	2.91524	5.29697	2.64867
HER17_05145		phage late control D family protein	CDS	-0.0149423	0.909093	0.943691	15.0078	13.7172	15.1431	13.4393	13.989	15.9741
HER17_05150		phage tail protein	CDS	0.512337	0.0278479	0.0786141	2.91621	3.27657	4.78935	4.781	5.06589	5.79011
HER17_05155		phage tail tape measure protein	CDS	0.332138	0.046995	0.113671	12.6073	16.2533	12.7584	15.6257	16.282	20.4707
HER17_05160		GpE family phage tail protein	CDS	-0.0569799	0.895535	0.934802	0.30229	0.388745	0.218601	0.204067	0.248851	0.410646
HER17_05165		phage tail assembly protein	CDS	-0.109691	0.667168	0.768385	2.54279	2.92485	1.66932	1.60338	2.34631	2.62813
HER17_05170		phage major tail tube protein	CDS	-0.517427	0.0344671	0.0916122	6.88154	7.70086	4.80922	3.58575	4.85259	5.07148
HER17_05175		phage tail sheath protein	CDS	0.90744	0.00641437	0.0288386	18.4041	33.4691	25.1391	39.5598	62.1238	42.7072
HER17_05180		tail fiber assembly protein	CDS	0.0466326	0.718687	0.807484	9.38877	9.42245	10.2345	9.0664	10.1318	10.7795
HER17_05185		phage tail protein	CDS	0.400368	0.0291615	0.081515	6.79263	4.92411	5.52465	7.7837	8.2654	6.71406
HER17_05190		phage tail protein I	CDS	0.111933	0.645744	0.751646	1.81374	1.07368	1.84817	1.34101	1.65308	2.09429
HER17_05195		baseplate assembly protein	CDS	0.643813	0.00720846	0.0314698	1.51145	2.03628	2.2655	2.68202	2.96844	3.40836
HER17_05200		baseplate assembly protein	CDS	-0.015521	0.971132	0.983287	0.284508	0.0925584	0.238474	0.262372	0.177751	0.184791
HER17_05205		phage baseplate assembly protein V	CDS	0.554818	0.0606161	0.134388	0.782398	1.24028	1.03339	1.60338	1.61753	1.273
HER17_05210		phage virion morphogenesis protein	CDS	0.275926	0.485326	0.619744	0.551235	0.721956	0.218601	0.495591	0.764328	0.533839
HER17_05215		phage tail protein	CDS	-0.362277	0.117583	0.217931	1.52923	1.88819	1.64944	1.37016	1.59976	0.965018
HER17_05220		LysB family phage lysis regulatory protein	CDS	0.110601	0.670417	0.771088	1.12025	1.05517	1.11288	1.34101	1.29758	0.923953
HER17_05225		lysozyme	CDS	0.737272	0.00536765	0.0261589	1.83152	2.14735	1.47059	2.68202	3.41281	2.97718
HER17_05230		hypothetical protein	CDS	0.521104	0.115379	0.215384	0.817961	0.666421	0.377584	0.699658	1.17315	0.780227
HER17_05235		phage tail protein	CDS	-0.357532	0.637976	0.745445	0.177818	0.351722	0.0397456	0.0874573	0.159976	0.184791
HER17_05240		head completion/stabilization protein	CDS	-0.201333	0.548353	0.672499	0.569016	0.888561	0.476948	0.524744	0.462152	0.698098
HER17_05245		terminase endonuclease subunit	CDS	0.734256	0.0378032	0.0975082	1.03134	0.944096	0.715422	2.06982	1.22648	1.25247
HER17_05250		phage major capsid protein, P2 family	CDS	-0.0796741	0.673611	0.773305	2.29385	2.83229	2.60334	1.92406	2.86178	2.48441
HER17_05255		GPO family capsid scaffolding protein	CDS	-0.0524388	0.883426	0.92725	1.06691	1.72159	0.973768	1.74915	1.1376	0.800759
HER17_05260		terminase ATPase subunit family protein	CDS	0.228073	0.361563	0.50633	1.99156	2.01777	1.1725	2.06982	2.36408	1.64258
HER17_05265		hypothetical protein	CDS	0.161429	0.4837	0.618777	0.995779	1.25879	1.09301	1.19525	1.36868	1.17034
HER17_05270		phage portal protein	CDS	0.437928	0.0614056	0.135362	4.2854	5.18327	3.49762	6.6176	5.9902	4.98935
HER17_05275		hypothetical protein	CDS	-0.21426	0.331083	0.472966	6.59703	6.55314	4.47139	5.07252	4.87037	5.25627
HER17_05280		hypothetical protein	CDS	-2.5124	0.000390879	0.00537176	231.11	196.002	129.551	33.8751	26.6448	37.0608
HER17_05285		hypothetical protein	CDS	-1.6842	0.000118807	0.00298695	3.87642	4.22066	2.24563	0.757963	1.40423	1.00608
HER17_05290		hypothetical protein	CDS	0.203205	0.333632	0.475638	3.89421	5.40541	4.11367	4.05219	5.03034	6.32394
HER17_05295		hypothetical protein	CDS	-0.194092	0.45385	0.59111	4.1965	3.90596	3.31876	2.62372	3.02176	4.31178
HER17_05300		replication endonuclease	CDS	0.161232	0.417013	0.558369	2.93399	2.44354	1.74881	2.71118	2.82623	2.44334
HER17_05305		hypothetical protein	CDS	-0.481297	0.371484	0.513898	0.426762	0.11107	0.476948	0.349829	0.213301	0.184791
HER17_05310		TraR/DksA family transcriptional regulator	CDS	-0.452457	0.287244	0.424951	0.729052	0.370234	0.417329	0.466439	0.355501	0.307984
HER17_05315		DUF5405 family protein	CDS	-1.2221	0.0106078	0.040372	1.1736	0.796002	0.536566	0.612201	0.213301	0.307984
HER17_05320		DUF2732 family protein	CDS	-1.07105	0.0133687	0.0475751	0.497889	0.407257	0.596185	0.408134	0.159976	0.184791
HER17_05325		replication protein B	CDS	-0.614461	0.0246982	0.0728058	1.81374	2.0548	2.46423	1.19525	1.63531	1.273
HER17_05330		DUF2724 domain-containing protein	CDS	0.232204	0.295322	0.434346	0.835743	1.25879	1.07313	1.48677	1.19093	1.06768
HER17_05335		phage regulatory CII family protein	CDS	-0.0766851	0.6535	0.757748	3.53857	3.86894	4.67011	3.90643	4.37266	3.16197
HER17_05340		hypothetical protein	CDS	-0.854459	0.00803646	0.0338069	0.924652	1.51796	1.01351	0.524744	0.764328	0.595436
HER17_05345		phage repressor protein CI	CDS	-0.245894	0.162482	0.278782	45.5035	41.7624	38.5135	43.0873	34.1637	28.8684
HER17_05350		WYL domain-containing protein	CDS	-1.72461	0.00243897	0.0155352	23.5075	16.0126	15.938	7.08404	3.44836	6.32394
HER17_05355		site-specific integrase	CDS	-0.577111	0.021421	0.0658182	37.8752	25.2684	24.4833	20.9023	18.966	18.8897
HER17_05360		hypothetical protein	CDS	-1.25338	0.00187247	0.0131844	16.5904	13.8652	17.1701	7.842	6.25682	5.9133
HER17_05365		class I SAM-dependent methyltransferase	CDS	-0.149296	0.45152	0.58961	12.6251	13.0507	10.7313	8.71658	14.2378	9.81443
HER17_05370		DUF2799 domain-containing protein	CDS	-0.0853163	0.607891	0.720701	14.7411	18.956	15.8784	14.2555	19.2148	13.2228
HER17_05375	yehT	two-component system response regulator BtsR	CDS	-0.246665	0.154139	0.268504	39.2799	58.1637	48.0724	37.6066	47.0861	37.9231
HER17_05380		3-deoxy-7-phosphoheptulonate synthase	CDS	-0.125389	0.391089	0.533689	47.2817	39.8927	33.7043	37.1985	39.0874	34.5353
HER17_05385	tyrA	bifunctional chorismate mutase/prephenate dehydrogenase	CDS	0.713833	0.00199989	0.0137199	67.2862	70.6591	98.609	140.573	124.514	122.906
HER17_05390	pheA	bifunctional chorismate mutase/prephenate dehydratase	CDS	-0.480649	0.0212518	0.0654867	163.877	102.851	132.293	93.2003	82.9384	109.827
HER17_05395	raiA	ribosome-associated translation inhibitor RaiA	CDS	-0.407526	0.349651	0.492716	2599.44	3305.72	5850.68	2537.31	3688.43	2637.11
HER17_05400	bamD	outer membrane protein assembly factor BamD	CDS	-0.670447	0.000576641	0.00643489	432.808	452.592	358.943	230.508	300.079	251.213
[truncated: 3,224 more rows]

## Sheet: Anaerobic WT v Anaerobic ΔdgcO
Locustag	Gene	Description	FeatureType	logFC	PValue	FDR	FF-Pcc-Anaerobic-WT-1	FF-Pcc-Anaerobic-WT-2	FF-Pcc-Anaerobic-WT-3	FF-Pcc-Anaerobic-dGCS-1	FF-Pcc-Anaerobic-dGCS-2	FF-Pcc-Anaerobic-dGCS-3
[truncated: 4,272 more rows]

[truncated: 1 more sheets: Aerobic ΔdgcO v Anaerobic ΔdgcO]
