# Supplementary material for: An O2-sensing diguanylate cyclase broadly affects the aerobic transcriptome in the phytopathogen Pectobacterium carotovorum
Source: Front Microbiol. 2023 Jul 7;14:1134742. doi: 10.3389/fmicb.2023.1134742 (PMC10360401; doi:10.3389/fmicb.2023.1134742)
Supplement: Supplementary file 3 [file Data_Sheet_3.xlsx]

## Sheet: TsaA
TsaA
Accession	Description	CalcPI	#AA	MW[kDA]
644114123	PcarcW_010200009280 tsaA peroxidase [Pectobacterium carotovorum subsp. carotovorum WPP14, unfinished sequence: NZ_ABVY01000035]	6.21	200	22.2
Bioreplicate	Imidazole	Coverage	#Peptide	#UniquePeptides	Area	#PSMs
1	50mM	78.5	20	20	2.00981e+09	62
1	100mM	78.5	22	22	3.9703e+09	105
1	200mM	76	14	14	6.76764e+09	44
2	50mM	71	16	16	2.0361e+09	42
2	100mM	89.5	17	17	1.12055e+09	27
2	200mM	37	6	6	2.50602e+08	9
3	50mM	20.5	4	4	2.06884e+08	5
3	100mM	46.5	7	7	1.69602e+09	14
3	200mM	79	19	19	5.02346e+09	63

## Sheet: LuxS
LuxS
Accession	Description	CalcPI	#AA	MW[kDA]
644116265	PcarcW_010200020648 luxS S-ribosylhomocysteine lyase (EC 4.4.1.21)/quorum-sensing autoinducer 2 (AI-2) synthesis protein LuxS [Pectobacterium carotovorum subsp. carotovorum WPP14, unfinished sequence: NZ_ABVY01000136]	5.53	171	19.3
Bioreplicate	Imidazole	Coverage	#Peptide	#UniquePeptides	Area	#PSMs
1	50mM	19.88	2	2	4.84808e+07	2
1	100mM	68.42	8	8	2.17879e+09	31
1	200mM	77.19	9	9	6.21932e+09	47
2	50mM	68.42	8	8	4.60531e+08	15
2	100mM	77.78	10	10	1.59383e+09	30
2	200mM	57.31	7	7	4.32369e+08	13
3	50mM	57.31	7	7	1.07745e+09	20
3	100mM	77.19	9	9	6.15461e+09	52
3	200mM	77.78	10	10	1.78715e+09	31

## Sheet: Mdh
Mdh
Accession	Description	CalcPI	#AA	MW[kDA]
644116256	PcarcW_010200020601 mdh malate dehydrogenase (NAD) (EC 1.1.1.37) [Pectobacterium carotovorum subsp. carotovorum WPP14, unfinished sequence: NZ_ABVY01000135]	6.37	312	32.4
Bioreplicate	Imidazole	Coverage	#Peptide	#UniquePeptides	Area	#PSMs
1	50mM	98.08	27	27	7.49152e+09	86
1	100mM	67.95	20	20	1.45771e+09	35
1	200mM	31.41	9	9	4.13248e+08	17
2	50mM	98.08	26	26	6.26398e+09	82
2	100mM	93.59	21	21	1594552147	43
2	200mM	64.74	15	15	6.41505e+08	27
3	50mM	31.09	9	9	2.09953e+08	11
3	100mM	63.14	15	15	1.54295e+09	32
3	200mM	99.04	29	29	8.46277e+09	155

## Sheet: Tsf
Tsf
Accession	Description	CalcPI	#AA	MW[kDA]
644113157	PcarcW_010200004144 tsf translation elongation factor Ts (EF-Ts) [Pectobacterium carotovorum subsp. carotovorum WPP14, unfinished sequence: NZ_ABVY01000012]	5.29	283	30.5
Bioreplicate	Imidazole	Coverage	#Peptide	#UniquePeptides	Area	#PSMs
1	50mM	83.04	27	27	8.46034e+09	243
1	100mM	82.33	24	24	2.1935e+09	102
1	200mM	46.64	13	13	5.96487e+08	19
2	50mM	76.68	25	25	2.03143e+09	77
2	100mM	69.96	20	20	465608141	29
2	200mM	31.45	8	8	1.60011e+08	8
3	50mM	30.04	7	7	6.09154e+07	7
3	100mM	54.77	16	16	6.36397e+08	28
3	200mM	76.68	30	30	4.96243e+09	133

## Sheet: OsmY
OsmY
Accession	Description	CalcPI	#AA	MW[kDA]
644113125	PcarcW_010200003984 osmY periplasmic protein [Pectobacterium carotovorum subsp. carotovorum WPP14, unfinished sequence: NZ_ABVY01000011]	5.78	202	20.8
Bioreplicate	Imidazole	Coverage	#Peptide	#UniquePeptides	Area	#PSMs
1	50mM	50.99	8	8	1.51086e+09	27
1	100mM	29.7	4	4	2.0435e+08	10
1	200mM	5.45	2	2	25446459	2
2	50mM	86.63	14	14	1.13492e+10	172
2	100mM	49.5	10	10	2.40373e+09	50
2	200mM	13.86	3	3	3.38511e+07	4
3	50mM	8.42	2	2	21299037	3
3	100mM	43.07	7	7	1.68154e+09	26
3	200mM	66.83	18	18	9.98041e+09	124

## Sheet: SdhA
SdhA
Accession	Description	CalcPI	#AA	MW[kDA]
644114170	PcarcW_010200009515 sdhA succinate dehydrogenase subunit A (EC 1.3.5.1) [Pectobacterium carotovorum subsp. carotovorum WPP14, unfinished sequence: NZ_ABVY01000036]	5.87	588	64.4
Bioreplicate	Imidazole	Coverage	#Peptide	#UniquePeptides	Area	#PSMs
1	50mM	NA	NA	NA	NA	NA
1	100mM	26.53	8	8	8.78065e+07	8
1	200mM	50	21	21	1615050894	36
2	50mM	47.11	21	21	2.85865e+08	25
2	100mM	67.35	31	31	7.23742e+08	45
2	200mM	37.59	18	18	5.38677e+08	21
3	50mM	47.45	23	23	1.59359e+09	45
3	100mM	51.19	26	26	1.25227e+09	47
3	200mM	63.1	33	33	1.16967e+09	59

## Sheet: FusA
FusA
Accession	Description	CalcPI	#AA	MW[kDA]
644113387	fusA translation elongation factor 2 (EF-2/EF-G) [Pectobacterium carotovorum subsp. carotovorum WPP14, unfinished sequence: NZ_ABVY01000017]	5.3	704	77.4
Bioreplicate	Imidazole	Coverage	#Peptide	#UniquePeptides	Area	#PSMs
1	50mM	72.3	45	45	2.4616e+09	118
1	100mM	52.98	30	30	6.64065e+08	46
1	200mM	29.12	13	13	2.3527e+08	18
2	50mM	72.73	43	43	1.09664e+09	74
2	100mM	46.31	22	22	2.31805e+08	28
2	200mM	12.22	7	7	5.62984e+07	7
3	50mM	1.28	1	1	0	1
3	100mM	47.44	27	27	5.71134e+08	46
3	200mM	57.95	38	38	1.69904e+09	88

## Sheet: NuoG
ArnA
Accession	Description	CalcPI	#AA	MW[kDA]
644112777	PcarcW_010200002108 nuoG NADH dehydrogenase subunit G (EC 1.6.5.3) [Pectobacterium carotovorum subsp. carotovorum WPP14, unfinished sequence: NZ_ABVY01000005]	6.27	908	99.7
Bioreplicate	Imidazole	Coverage	#Peptide	#UniquePeptides	Area	#PSMs
1	50mM	NA	NA	NA	NA	NA
1	100mM	34.36	21	21	3.67096e+08	37
1	200mM	44.6	26	26	1.95288e+09	73
2	50mM	46.37	30	30	4.33471e+08	41
2	100mM	45.48	32	32	546096491	51
2	200mM	20.37	13	13	3.35884e+08	16
3	50mM	28.19	20	20	2.31709e+08	24
3	100mM	47.58	30	30	1.18955e+09	64
3	200mM	46.26	29	29	6.15891e+08	43

## Sheet: CheY
CheY
Accession	Description	CalcPI	#AA	MW[kDA]
644114960	PcarcW_010200013767 cheY chemotaxis regulatory protein CheY [Pectobacterium carotovorum subsp. carotovorum WPP14, unfinished sequence: NZ_ABVY01000061]	4.88	129	14.2
Bioreplicate	Imidazole	Coverage	#Peptide	#UniquePeptides	Area	#PSMs
1	50mM	46.51	4	4	4.73015e+08	15
1	100mM	25.58	3	3	158608122	4
1	200mM	14.73	1	1	253119765	1
2	50mM	81.4	7	7	3.32487e+08	9
2	100mM	44.19	3	3	1.07921e+08	3
2	200mM	14.73	1	1	4.87239e+07	1
3	50mM	NA	NA	NA	NA	NA
3	100mM	14.73	1	1	76754336	1
3	200mM	59.69	7	7	3.10401e+08	11

## Sheet: KatG
KatG
Accession	Description	CalcPI	#AA	MW[kDA]
644115540	PcarcW_010200016838 katG catalase-peroxidase [Pectobacterium carotovorum subsp. carotovorum WPP14, unfinished sequence: NZ_ABVY01000085]	5.57	724	80.5
Bioreplicate	Imidazole	Coverage	#Peptide	#UniquePeptides	Area	#PSMs
1	50mM	NA	NA	NA	NA	NA
1	100mM	23.9	10	10	2.14872e+08	19
1	200mM	17.27	7	7	2.95615e+08	9
2	50mM	33.01	17	17	1.0068e+08	18
2	100mM	11.33	6	6	3.39422e+07	6
2	200mM	NA	NA	NA	NA	NA
3	50mM	NA	NA	NA	NA	NA
3	100mM	14.23	4	4	3.46484e+07	4
3	200mM	40.61	24	24	2.47667e+08	30

[truncated: 4 more sheets: ArnA, SlyD, Crp, Fur]
